# Supplementary material for: 1-[1-(3-Methyl­phen­yl)-5-phenyl-4-phenyl­sulfonyl-1H-pyrazol-3-yl]ethanone
Source: Acta Crystallogr Sect E Struct Rep Online. 2011 Oct 12;67(Pt 11):o2922. doi: 10.1107/S1600536811041122 (PMC3247336; doi:10.1107/S1600536811041122)
Supplement: Supplementary file 1 [file e-67-o2922-sup1.cif]

##############################################################################
#                                                                            #
# This CIF contains the data in a paper accepted for publication in          #
# Acta Crystallographica Section E. It conforms to the requirements of       #
# Notes for Authors for Acta Crystallographica Section E, and has been       #
# peer reviewed under the auspices of the IUCr Commission on Journals.       #
#                                                                            #
# Full details of the Crystallographic Information File format               #
# are given in the paper "The Crystallographic Information File (CIF):       #
# a New Standard Archive File for Crystallography" by S. R. Hall, F. H.      #
# Allen and I. D. Brown [Acta Cryst. (1991), A47, 655-685].                  #
#                                                                            #
# The current version of the core CIF dictionary is obtainable from          #
# ftp://ftp.iucr.org/pub/cif_core.dic.                                       #
#                                                                            #
# Software is freely available for graphical display of the structure(s)     #
# in this CIF. For information consult the CIF software page                 #
# http://www.iucr.org/resources/cif/software.                                #
#                                                                            #
# This file may be used for bona fide research purposes within the           #
# scientific community so long as proper attribution is given to the journal # 
# article from which it was obtained.                                        #
#                                                                            #
##############################################################################
data_global
_audit_creation_method     SHELXL-97
_journal_date_recd_electronic     2011-10-04
_journal_date_accepted     2011-10-06
_journal_name_full     'Acta Crystallographica, Section E'
_journal_year     2011
_journal_volume     67
_journal_issue     11
_journal_page_first     o2922
_journal_page_last     o2922
_journal_paper_category     QO
_journal_coeditor_code     HG5108
_publ_contact_author
;
     Dr. Seik Weng Ng
     Department of Chemistry
     University of Malaya
     50603 Kuala Lumpur
     Malaysia
;
_publ_contact_author_email     seikweng@um.edu.my
_publ_contact_author_fax     '03 7967 4193'
_publ_contact_author_phone     '03 7967 6778'
_publ_section_title
;
1-[1-(3-Methylphenyl)-5-phenyl-4-phenylsulfonyl-1<i>H</i>-pyrazol-3-yl]ethanone
;
loop_
    _publ_author_name
    _publ_author_address
    'Ghazzali, Mohamed'
;
Department of Chemistry
Faculty of Science
King Saud University
PO 2455 Riyadh 11451
Saudi Arabia
;
    'Abdel-Aziz, Hatem A.'
;
Department of Pharmaceutical Chemistry
Faculty of Pharmacy
King Saud University
PO Box 2457 Riyadh 11451
Saudi Arabia
;
    'Al-Farhan, Khalid'
;
Department of Chemistry
Faculty of Science
King Saud University
PO 2455 Riyadh 11451
Saudi Arabia
;
    'Ng, Seik Weng'
;
Department of Chemistry
University of Malaya
50603 Kuala Lumpur
Malaysia
and
Chemistry Department
Faculty of Science
King Abdulaziz University
PO Box 80203 Jeddah
Saudi Arabia
;
data_I
_audit_creation_method     SHELXL-97
_chemical_name_systematic
;
1-[1-(3-Methylphenyl)-5-phenyl-4-phenylsulfonyl-1<i>H</i>-pyrazol-3-yl]ethanone
;
_chemical_name_common     ?
_chemical_formula_moiety     'C24 H20 N2 O3 S'
_chemical_formula_sum     'C24 H20 N2 O3 S'
_chemical_formula_iupac     'C24 H20 N2 O3 S'
_chemical_formula_weight     416.48
_chemical_melting_point     ?
_symmetry_cell_setting     monoclinic
_symmetry_space_group_name_H-M     'P 21/n'
_symmetry_space_group_name_Hall     '-P 2yn'
loop_
    _symmetry_equiv_pos_as_xyz
    'x, y, z'
    '-x+1/2, y+1/2, -z+1/2'
    '-x, -y, -z'
    'x-1/2, -y-1/2, z-1/2'
_cell_length_a     10.5717(4)
_cell_length_b     17.7004(6)
_cell_length_c     12.8744(4)
_cell_angle_alpha     90.00
_cell_angle_beta     115.9450(10)
_cell_angle_gamma     90.00
_cell_volume     2166.30(13)
_cell_formula_units_Z     4
_cell_measurement_reflns_used     725
_cell_measurement_theta_min     3.1
_cell_measurement_theta_max     27.5
_cell_measurement_temperature     293(2)
_exptl_crystal_description     block
_exptl_crystal_colour     yellow
_exptl_crystal_size_max     0.40
_exptl_crystal_size_mid     0.30
_exptl_crystal_size_min     0.20
_exptl_crystal_density_diffrn     1.277
_exptl_crystal_density_meas     ?
_exptl_crystal_density_method     'not measured'
_exptl_crystal_F_000     872
_exptl_absorpt_coefficient_mu     0.177
_exptl_absorpt_correction_type     multi-scan
_exptl_absorpt_process_details     '(CrystalClear; Rigaku, 2007)'
_exptl_absorpt_correction_T_min     0.9327
_exptl_absorpt_correction_T_max     0.9655
_diffrn_ambient_temperature     293(2)
_diffrn_radiation_type     MoK\a
_diffrn_radiation_wavelength     0.71073
_diffrn_radiation_source     'fine-focus sealed tube'
_diffrn_radiation_monochromator     graphite
_diffrn_measurement_device_type     'Rigaku R-AXIS RAPID'
_diffrn_measurement_method     \w
_diffrn_detector_area_resol_mean     ?
_diffrn_reflns_number     23603
_diffrn_reflns_av_R_equivalents     0.0422
_diffrn_reflns_av_sigmaI/netI     0.0327
_diffrn_reflns_theta_min     3.11
_diffrn_reflns_theta_max     27.48
_diffrn_reflns_theta_full     27.48
_diffrn_measured_fraction_theta_max     0.997
_diffrn_measured_fraction_theta_full     0.997
_diffrn_reflns_limit_h_min     -13
_diffrn_reflns_limit_h_max     13
_diffrn_reflns_limit_k_min     -22
_diffrn_reflns_limit_k_max     22
_diffrn_reflns_limit_l_min     -16
_diffrn_reflns_limit_l_max     16
_diffrn_standards_number     0
_diffrn_standards_interval_count     0
_diffrn_standards_interval_time     0
_diffrn_standards_decay_%     0
_reflns_number_total     4951
_reflns_number_gt     3490
_reflns_threshold_expression     I>2\s(I)
_refine_ls_structure_factor_coef     Fsqd
_refine_ls_matrix_type     full
_refine_ls_R_factor_all     0.0669
_refine_ls_R_factor_gt     0.0409
_refine_ls_wR_factor_gt     0.1059
_refine_ls_wR_factor_ref     0.1314
_refine_ls_goodness_of_fit_ref     1.164
_refine_ls_restrained_S_all     1.184
_refine_ls_number_reflns     4951
_refine_ls_number_parameters     266
_refine_ls_number_restraints     44
_refine_ls_hydrogen_treatment     constr
_refine_ls_weighting_scheme     calc
_refine_ls_weighting_details
         'calc w=1/[\s^2^(Fo^2^)+(0.0582P)^2^+0.3317P] where P=(Fo^2^+2Fc^2^)/3'
_atom_sites_solution_hydrogens     geom
_atom_sites_solution_primary     direct
_atom_sites_solution_secondary     difmap
_refine_ls_shift/su_max     0.001
_refine_ls_shift/su_mean     0.001
_refine_diff_density_max     0.298
_refine_diff_density_min     -0.368
_refine_ls_extinction_method     'SHELXL97 (Sheldrick, 2008)'
_refine_ls_extinction_coef     0.0235(19)
_refine_ls_extinction_expression
                                  'Fc^*^=kFc[1+0.001xFc^2^\l^3^/sin(2\q)]^-1/4^'
loop_
    _atom_type_symbol
    _atom_type_description
    _atom_type_scat_dispersion_real
    _atom_type_scat_dispersion_imag
    _atom_type_scat_source
    'C' 'C' 0.0033 0.0016
                         'International Tables Vol C Tables 4.2.6.8 and 6.1.1.4'
    'H' 'H' 0.0000 0.0000
                         'International Tables Vol C Tables 4.2.6.8 and 6.1.1.4'
    'N' 'N' 0.0061 0.0033
                         'International Tables Vol C Tables 4.2.6.8 and 6.1.1.4'
    'O' 'O' 0.0106 0.0060
                         'International Tables Vol C Tables 4.2.6.8 and 6.1.1.4'
    'S' 'S' 0.1246 0.1234
                         'International Tables Vol C Tables 4.2.6.8 and 6.1.1.4'
_computing_data_collection     'CrystalClear (Rigaku, 2007)'
_computing_cell_refinement     'CrystalClear (Rigaku, 2007)'
_computing_data_reduction     'CrystalClear (Rigaku, 2007)'
_computing_structure_solution     'SHELXS97 (Sheldrick, 2008)'
_computing_structure_refinement     'SHELXL97 (Sheldrick, 2008)'
_computing_molecular_graphics     'X-SEED (Barbour, 2001)'
_computing_publication_material     'publCIF (Westrip, 2010)'
loop_
    _atom_site_type_symbol
    _atom_site_label
    _atom_site_fract_x
    _atom_site_fract_y
    _atom_site_fract_z
    _atom_site_U_iso_or_equiv
    _atom_site_adp_type
    _atom_site_calc_flag
    _atom_site_refinement_flags
    _atom_site_occupancy
    _atom_site_symmetry_multiplicity
    _atom_site_disorder_assembly
    _atom_site_disorder_group
    S S1 0.54751(5) 0.63143(2) 0.45045(4) 0.03997(16) Uani d . 1 1 . .
    O O1 0.40174(15) 0.64090(7) 0.42277(13) 0.0545(4) Uani d . 1 1 . .
    O O2 0.64729(16) 0.62701(7) 0.56934(11) 0.0534(4) Uani d . 1 1 . .
    O O3 0.88191(16) 0.55753(8) 0.54515(13) 0.0637(4) Uani d . 1 1 . .
    N N1 0.50448(17) 0.45192(8) 0.26398(13) 0.0440(4) Uani d D 1 1 . .
    N N2 0.63866(17) 0.43781(9) 0.34261(13) 0.0460(4) Uani d . 1 1 A .
    C C1 0.8879(2) 0.42371(13) 0.5538(2) 0.0624(6) Uani d . 1 1 . .
    H H1A 0.9853 0.4310 0.6057 0.094 Uiso calc R 1 1 . .
    H H1B 0.8804 0.3920 0.4909 0.094 Uiso calc R 1 1 . .
    H H1C 0.8409 0.4001 0.5944 0.094 Uiso calc R 1 1 . .
    C C2 0.8211(2) 0.49846(11) 0.50784(17) 0.0452(4) Uani d . 1 1 A .
    C C3 0.67586(19) 0.49709(9) 0.41353(15) 0.0405(4) Uani d . 1 1 . .
    C C4 0.56201(19) 0.54928(9) 0.38003(14) 0.0382(4) Uani d . 1 1 A .
    C C5 0.45247(19) 0.51785(9) 0.28374(15) 0.0388(4) Uani d . 1 1 A .
    C C6 0.3067(2) 0.54191(10) 0.21258(15) 0.0431(4) Uani d . 1 1 . .
    C C7 0.1966(2) 0.50136(12) 0.21653(18) 0.0551(5) Uani d . 1 1 A .
    H H7 0.2151 0.4584 0.2624 0.066 Uiso calc R 1 1 . .
    C C8 0.0593(2) 0.52496(16) 0.1521(2) 0.0722(7) Uani d . 1 1 . .
    H H8 -0.0146 0.4975 0.1542 0.087 Uiso calc R 1 1 A .
    C C9 0.0319(3) 0.58849(17) 0.0853(2) 0.0803(7) Uani d . 1 1 A .
    H H9 -0.0604 0.6048 0.0437 0.096 Uiso calc R 1 1 . .
    C C10 0.1397(3) 0.62815(15) 0.0796(2) 0.0822(8) Uani d . 1 1 . .
    H H10 0.1204 0.6708 0.0331 0.099 Uiso calc R 1 1 A .
    C C11 0.2772(3) 0.60493(13) 0.14280(19) 0.0631(6) Uani d . 1 1 A .
    H H11 0.3501 0.6319 0.1383 0.076 Uiso calc R 1 1 . .
    C C12 0.4517(7) 0.3942(4) 0.1774(6) 0.0362(12) Uani d PGDU 0.50 1 A 1
    C C13 0.4027(10) 0.3246(6) 0.1945(5) 0.0663(7) Uani d PGU 0.50 1 A 1
    H H13 0.4246 0.3081 0.2690 0.080 Uiso calc PR 0.50 1 A 1
    C C14 0.3208(9) 0.2798(4) 0.1002(8) 0.0720(15) Uani d PGU 0.50 1 A 1
    H H14 0.2880 0.2333 0.1116 0.086 Uiso calc PR 0.50 1 A 1
    C C15 0.2879(7) 0.3045(4) -0.0112(6) 0.0686(16) Uani d PGU 0.50 1 A 1
    H H15 0.2331 0.2745 -0.0742 0.082 Uiso calc PR 0.50 1 A 1
    C C16 0.3369(10) 0.3741(6) -0.0283(5) 0.0685(10) Uani d PGDU 0.50 1 A 1
    C C17 0.4188(8) 0.4189(4) 0.0660(8) 0.0459(12) Uani d PGU 0.50 1 A 1
    H H17 0.4516 0.4654 0.0545 0.055 Uiso calc PR 0.50 1 A 1
    C C18 0.2992(15) 0.3922(5) -0.1542(5) 0.1145(12) Uani d PDU 0.50 1 A 1
    H H18A 0.2297 0.4315 -0.1807 0.172 Uiso calc PR 0.50 1 A 1
    H H18B 0.2623 0.3478 -0.2005 0.172 Uiso calc PR 0.50 1 A 1
    H H18C 0.3819 0.4087 -0.1608 0.172 Uiso calc PR 0.50 1 A 1
    C C12' 0.4183(7) 0.4036(4) 0.1680(6) 0.0362(12) Uani d PGD 0.50 1 A 2
    C C13' 0.4065(10) 0.3301(6) 0.2006(4) 0.0663(7) Uani d PG 0.50 1 A 2
    H H13' 0.4309 0.3190 0.2776 0.080 Uiso calc PR 0.50 1 A 2
    C C14' 0.3584(9) 0.2731(4) 0.1180(8) 0.0720(15) Uani d PG 0.50 1 A 2
    H H14' 0.3505 0.2239 0.1398 0.086 Uiso calc PR 0.50 1 A 2
    C C15' 0.3219(8) 0.2897(4) 0.0029(6) 0.0686(16) Uani d PG 0.50 1 A 2
    H H15' 0.2897 0.2516 -0.0524 0.082 Uiso calc PR 0.50 1 A 2
    C C16' 0.3337(10) 0.3633(6) -0.0297(4) 0.0685(10) Uani d PGD 0.50 1 A 2
    C C17' 0.3819(8) 0.4203(4) 0.0529(8) 0.0459(12) Uani d PG 0.50 1 A 2
    H H17' 0.3898 0.4695 0.0312 0.055 Uiso calc PR 0.50 1 A 2
    C C18' 0.2985(14) 0.3918(2) -0.1529(2) 0.1145(12) Uani d PD 0.50 1 A 2
    H H18D 0.2052 0.3758 -0.2049 0.172 Uiso calc PR 0.50 1 A 2
    H H18E 0.3648 0.3712 -0.1776 0.172 Uiso calc PR 0.50 1 A 2
    H H18F 0.3034 0.4459 -0.1527 0.172 Uiso calc PR 0.50 1 A 2
    C C19 0.59640(16) 0.70713(9) 0.38558(12) 0.0420(4) Uani d R 1 1 . .
    C C20 0.73709(16) 0.72002(10) 0.41591(12) 0.0567(5) Uani d R 1 1 . .
    H H20 0.8059 0.6889 0.4690 0.068 Uiso calc R 1 1 . .
    C C21 0.7737(3) 0.78024(14) 0.3657(2) 0.0777(7) Uani d . 1 1 . .
    H H21 0.8679 0.7898 0.3853 0.093 Uiso calc R 1 1 . .
    C C22 0.6707(4) 0.82612(15) 0.2866(2) 0.0850(9) Uani d . 1 1 . .
    H H22 0.6961 0.8661 0.2527 0.102 Uiso calc R 1 1 . .
    C C23 0.5320(3) 0.81318(13) 0.2580(2) 0.0755(7) Uani d . 1 1 . .
    H H23 0.4634 0.8446 0.2054 0.091 Uiso calc R 1 1 . .
    C C24 0.4932(2) 0.75312(11) 0.30731(17) 0.0562(5) Uani d . 1 1 . .
    H H24 0.3989 0.7440 0.2878 0.067 Uiso calc R 1 1 . .
loop_
    _atom_site_aniso_label
    _atom_site_aniso_U_11
    _atom_site_aniso_U_22
    _atom_site_aniso_U_33
    _atom_site_aniso_U_12
    _atom_site_aniso_U_13
    _atom_site_aniso_U_23
    S1 0.0528(3) 0.0324(2) 0.0414(3) 0.00075(18) 0.0268(2) -0.00099(17)
    O1 0.0550(9) 0.0472(8) 0.0739(10) 0.0037(6) 0.0399(8) -0.0035(7)
    O2 0.0773(10) 0.0465(8) 0.0364(7) 0.0045(7) 0.0249(7) -0.0011(5)
    O3 0.0572(10) 0.0547(9) 0.0710(10) -0.0084(7) 0.0205(8) -0.0132(7)
    N1 0.0500(10) 0.0366(8) 0.0474(8) -0.0036(6) 0.0232(8) -0.0090(6)
    N2 0.0470(9) 0.0415(9) 0.0519(9) -0.0001(7) 0.0239(8) -0.0062(7)
    C1 0.0521(13) 0.0565(13) 0.0761(15) 0.0077(10) 0.0259(12) 0.0102(11)
    C2 0.0464(11) 0.0466(11) 0.0486(10) -0.0017(8) 0.0264(9) -0.0043(8)
    C3 0.0470(11) 0.0337(9) 0.0464(10) -0.0019(7) 0.0256(9) -0.0020(7)
    C4 0.0474(10) 0.0319(9) 0.0406(9) -0.0021(7) 0.0242(8) -0.0010(7)
    C5 0.0473(11) 0.0333(9) 0.0408(9) -0.0027(7) 0.0238(8) -0.0008(7)
    C6 0.0495(11) 0.0381(10) 0.0404(9) -0.0004(8) 0.0184(9) -0.0012(7)
    C7 0.0516(13) 0.0572(13) 0.0562(12) 0.0001(9) 0.0234(11) 0.0081(9)
    C8 0.0483(14) 0.0915(18) 0.0703(15) 0.0003(12) 0.0199(12) 0.0094(13)
    C9 0.0616(17) 0.091(2) 0.0703(16) 0.0187(14) 0.0123(13) 0.0107(14)
    C10 0.084(2) 0.0708(17) 0.0720(16) 0.0151(14) 0.0159(15) 0.0280(13)
    C11 0.0649(15) 0.0553(13) 0.0619(13) -0.0018(11) 0.0211(12) 0.0165(10)
    C12 0.022(3) 0.0355(19) 0.0547(14) 0.007(2) 0.0206(17) -0.0108(14)
    C13 0.0873(18) 0.0454(16) 0.0844(16) -0.0160(12) 0.0545(15) -0.0206(12)
    C14 0.063(4) 0.0491(16) 0.117(3) -0.016(2) 0.051(3) -0.0338(17)
    C15 0.037(4) 0.072(3) 0.092(2) 0.001(3) 0.023(2) -0.046(2)
    C16 0.0551(15) 0.085(3) 0.0636(14) -0.0097(16) 0.0246(12) -0.0338(14)
    C17 0.022(4) 0.0633(13) 0.049(2) -0.0071(17) 0.012(2) -0.0137(11)
    C18 0.109(3) 0.164(3) 0.0582(16) -0.006(2) 0.0247(17) -0.0346(18)
    C12' 0.022(3) 0.0355(19) 0.0547(14) 0.007(2) 0.0206(17) -0.0108(14)
    C13' 0.0873(18) 0.0454(16) 0.0844(16) -0.0160(12) 0.0545(15) -0.0206(12)
    C14' 0.063(4) 0.0491(16) 0.117(3) -0.016(2) 0.051(3) -0.0338(17)
    C15' 0.037(4) 0.072(3) 0.092(2) 0.001(3) 0.023(2) -0.046(2)
    C16' 0.0551(15) 0.085(3) 0.0636(14) -0.0097(16) 0.0246(12) -0.0338(14)
    C17' 0.022(4) 0.0633(13) 0.049(2) -0.0071(17) 0.012(2) -0.0137(11)
    C18' 0.109(3) 0.164(3) 0.0582(16) -0.006(2) 0.0247(17) -0.0346(18)
    C19 0.0583(12) 0.0319(9) 0.0389(9) -0.0036(8) 0.0241(9) -0.0048(7)
    C20 0.0614(14) 0.0467(11) 0.0677(13) -0.0072(9) 0.0333(11) -0.0009(10)
    C21 0.0881(19) 0.0641(16) 0.0975(19) -0.0226(14) 0.0560(17) -0.0040(14)
    C22 0.134(3) 0.0551(15) 0.0825(18) -0.0239(16) 0.0628(19) 0.0065(13)
    C23 0.112(2) 0.0456(13) 0.0597(14) -0.0017(13) 0.0294(15) 0.0126(10)
    C24 0.0689(14) 0.0422(11) 0.0514(11) 0.0000(9) 0.0208(11) 0.0041(9)
loop_
    _geom_bond_atom_site_label_1
    _geom_bond_atom_site_label_2
    _geom_bond_site_symmetry_2
    _geom_bond_distance
    _geom_bond_publ_flag
    S1 O1 . 1.4316(14) ?
    S1 O2 . 1.4314(14) ?
    S1 C4 . 1.7554(17) ?
    S1 C19 . 1.7713(15) ?
    O3 C2 . 1.211(2) ?
    N1 N2 . 1.358(2) ?
    N1 C5 . 1.361(2) ?
    N1 C12 . 1.434(5) ?
    N1 C12' . 1.450(5) ?
    N2 C3 . 1.332(2) ?
    C1 C2 . 1.495(3) ?
    C1 H1A . 0.9600 ?
    C1 H1B . 0.9600 ?
    C1 H1C . 0.9600 ?
    C2 C3 . 1.484(3) ?
    C3 C4 . 1.426(2) ?
    C4 C5 . 1.390(2) ?
    C5 C6 . 1.469(3) ?
    C6 C11 . 1.380(3) ?
    C6 C7 . 1.387(3) ?
    C7 C8 . 1.385(3) ?
    C7 H7 . 0.9300 ?
    C8 C9 . 1.367(4) ?
    C8 H8 . 0.9300 ?
    C9 C10 . 1.368(4) ?
    C9 H9 . 0.9300 ?
    C10 C11 . 1.381(3) ?
    C10 H10 . 0.9300 ?
    C11 H11 . 0.9300 ?
    C12 C13 . 1.3900 ?
    C12 C17 . 1.3900 ?
    C13 C14 . 1.3900 ?
    C13 H13 . 0.9300 ?
    C14 C15 . 1.3900 ?
    C14 H14 . 0.9300 ?
    C15 C16 . 1.3900 ?
    C15 H15 . 0.9300 ?
    C16 C17 . 1.3900 ?
    C16 C18 . 1.525(6) ?
    C17 H17 . 0.9300 ?
    C18 H18A . 0.9600 ?
    C18 H18B . 0.9600 ?
    C18 H18C . 0.9600 ?
    C12' C13' . 1.3900 ?
    C12' C17' . 1.3900 ?
    C13' C14' . 1.3900 ?
    C13' H13' . 0.9300 ?
    C14' C15' . 1.3900 ?
    C14' H14' . 0.9300 ?
    C15' C16' . 1.3900 ?
    C15' H15' . 0.9300 ?
    C16' C17' . 1.3900 ?
    C16' C18' . 1.547(5) ?
    C17' H17' . 0.9300 ?
    C18' H18D . 0.9600 ?
    C18' H18E . 0.9600 ?
    C18' H18F . 0.9600 ?
    C19 C24 . 1.381(2) ?
    C19 C20 . 1.382(3) ?
    C20 C21 . 1.387(3) ?
    C20 H20 . 0.9300 ?
    C21 C22 . 1.382(4) ?
    C21 H21 . 0.9300 ?
    C22 C23 . 1.366(4) ?
    C22 H22 . 0.9300 ?
    C23 C24 . 1.389(3) ?
    C23 H23 . 0.9300 ?
    C24 H24 . 0.9300 ?
loop_
    _geom_angle_atom_site_label_1
    _geom_angle_atom_site_label_2
    _geom_angle_atom_site_label_3
    _geom_angle_site_symmetry_1
    _geom_angle_site_symmetry_3
    _geom_angle
    _geom_angle_publ_flag
    O1 S1 O2 . . 118.81(9) ?
    O1 S1 C4 . . 107.23(8) ?
    O2 S1 C4 . . 108.48(8) ?
    O1 S1 C19 . . 107.36(8) ?
    O2 S1 C19 . . 108.37(8) ?
    C4 S1 C19 . . 105.89(7) ?
    N2 N1 C5 . . 113.22(14) ?
    N2 N1 C12 . . 111.9(3) ?
    C5 N1 C12 . . 134.9(3) ?
    N2 N1 C12' . . 126.1(3) ?
    C5 N1 C12' . . 120.7(3) ?
    C3 N2 N1 . . 105.36(14) ?
    C2 C1 H1A . . 109.5 ?
    C2 C1 H1B . . 109.5 ?
    H1A C1 H1B . . 109.5 ?
    C2 C1 H1C . . 109.5 ?
    H1A C1 H1C . . 109.5 ?
    H1B C1 H1C . . 109.5 ?
    O3 C2 C3 . . 121.22(18) ?
    O3 C2 C1 . . 122.0(2) ?
    C3 C2 C1 . . 116.76(17) ?
    N2 C3 C4 . . 110.24(16) ?
    N2 C3 C2 . . 117.59(16) ?
    C4 C3 C2 . . 132.17(16) ?
    C5 C4 C3 . . 105.91(15) ?
    C5 C4 S1 . . 124.43(14) ?
    C3 C4 S1 . . 129.29(14) ?
    N1 C5 C4 . . 105.25(16) ?
    N1 C5 C6 . . 122.09(16) ?
    C4 C5 C6 . . 132.64(16) ?
    C11 C6 C7 . . 119.18(19) ?
    C11 C6 C5 . . 121.16(18) ?
    C7 C6 C5 . . 119.66(16) ?
    C8 C7 C6 . . 119.9(2) ?
    C8 C7 H7 . . 120.0 ?
    C6 C7 H7 . . 120.0 ?
    C9 C8 C7 . . 120.2(2) ?
    C9 C8 H8 . . 119.9 ?
    C7 C8 H8 . . 119.9 ?
    C8 C9 C10 . . 120.2(2) ?
    C8 C9 H9 . . 119.9 ?
    C10 C9 H9 . . 119.9 ?
    C9 C10 C11 . . 120.2(2) ?
    C9 C10 H10 . . 119.9 ?
    C11 C10 H10 . . 119.9 ?
    C6 C11 C10 . . 120.3(2) ?
    C6 C11 H11 . . 119.9 ?
    C10 C11 H11 . . 119.9 ?
    C13 C12 C17 . . 120.0 ?
    C13 C12 N1 . . 123.6(7) ?
    C17 C12 N1 . . 114.5(7) ?
    C14 C13 C12 . . 120.0 ?
    C14 C13 H13 . . 120.0 ?
    C12 C13 H13 . . 120.0 ?
    C13 C14 C15 . . 120.0 ?
    C13 C14 H14 . . 120.0 ?
    C15 C14 H14 . . 120.0 ?
    C16 C15 C14 . . 120.0 ?
    C16 C15 H15 . . 120.0 ?
    C14 C15 H15 . . 120.0 ?
    C15 C16 C17 . . 120.0 ?
    C15 C16 C18 . . 114.4(7) ?
    C17 C16 C18 . . 125.6(7) ?
    C16 C17 C12 . . 120.0 ?
    C16 C17 H17 . . 120.0 ?
    C12 C17 H17 . . 120.0 ?
    C13' C12' C17' . . 120.0 ?
    C13' C12' N1 . . 113.7(7) ?
    C17' C12' N1 . . 124.2(7) ?
    C12' C13' C14' . . 120.0 ?
    C12' C13' H13' . . 120.0 ?
    C14' C13' H13' . . 120.0 ?
    C13' C14' C15' . . 120.0 ?
    C13' C14' H14' . . 120.0 ?
    C15' C14' H14' . . 120.0 ?
    C14' C15' C16' . . 120.0 ?
    C14' C15' H15' . . 120.0 ?
    C16' C15' H15' . . 120.0 ?
    C17' C16' C15' . . 120.0 ?
    C17' C16' C18' . . 113.1(7) ?
    C15' C16' C18' . . 126.9(7) ?
    C16' C17' C12' . . 120.0 ?
    C16' C17' H17' . . 120.0 ?
    C12' C17' H17' . . 120.0 ?
    C16' C18' H18D . . 109.5 ?
    C16' C18' H18E . . 109.5 ?
    H18D C18' H18E . . 109.5 ?
    C16' C18' H18F . . 109.5 ?
    H18D C18' H18F . . 109.5 ?
    H18E C18' H18F . . 109.5 ?
    C24 C19 C20 . . 121.21(13) ?
    C24 C19 S1 . . 119.32(14) ?
    C20 C19 S1 . . 119.46(6) ?
    C19 C20 C21 . . 118.73(15) ?
    C19 C20 H20 . . 120.6 ?
    C21 C20 H20 . . 120.6 ?
    C22 C21 C20 . . 120.3(2) ?
    C22 C21 H21 . . 119.8 ?
    C20 C21 H21 . . 119.8 ?
    C23 C22 C21 . . 120.4(2) ?
    C23 C22 H22 . . 119.8 ?
    C21 C22 H22 . . 119.8 ?
    C22 C23 C24 . . 120.1(2) ?
    C22 C23 H23 . . 119.9 ?
    C24 C23 H23 . . 119.9 ?
    C19 C24 C23 . . 119.2(2) ?
    C19 C24 H24 . . 120.4 ?
    C23 C24 H24 . . 120.4 ?
loop_
    _geom_torsion_atom_site_label_1
    _geom_torsion_atom_site_label_2
    _geom_torsion_atom_site_label_3
    _geom_torsion_atom_site_label_4
    _geom_torsion_site_symmetry_1
    _geom_torsion_site_symmetry_2
    _geom_torsion_site_symmetry_3
    _geom_torsion_site_symmetry_4
    _geom_torsion
    _geom_torsion_publ_flag
    C5 N1 N2 C3 . . . . -1.55(19) ?
    C12 N1 N2 C3 . . . . 177.1(5) ?
    C12' N1 N2 C3 . . . . 179.6(5) ?
    N1 N2 C3 C4 . . . . 0.88(19) ?
    N1 N2 C3 C2 . . . . -178.29(14) ?
    O3 C2 C3 N2 . . . . 150.22(18) ?
    C1 C2 C3 N2 . . . . -29.7(2) ?
    O3 C2 C3 C4 . . . . -28.7(3) ?
    C1 C2 C3 C4 . . . . 151.39(19) ?
    N2 C3 C4 C5 . . . . 0.03(19) ?
    C2 C3 C4 C5 . . . . 179.04(18) ?
    N2 C3 C4 S1 . . . . 173.15(13) ?
    C2 C3 C4 S1 . . . . -7.8(3) ?
    O1 S1 C4 C5 . . . . 22.34(17) ?
    O2 S1 C4 C5 . . . . 151.81(14) ?
    C19 S1 C4 C5 . . . . -92.06(15) ?
    O1 S1 C4 C3 . . . . -149.63(16) ?
    O2 S1 C4 C3 . . . . -20.16(18) ?
    C19 S1 C4 C3 . . . . 95.97(16) ?
    N2 N1 C5 C4 . . . . 1.57(19) ?
    C12 N1 C5 C4 . . . . -176.6(6) ?
    C12' N1 C5 C4 . . . . -179.5(5) ?
    N2 N1 C5 C6 . . . . -176.67(15) ?
    C12 N1 C5 C6 . . . . 5.1(7) ?
    C12' N1 C5 C6 . . . . 2.3(5) ?
    C3 C4 C5 N1 . . . . -0.93(18) ?
    S1 C4 C5 N1 . . . . -174.47(12) ?
    C3 C4 C5 C6 . . . . 177.05(17) ?
    S1 C4 C5 C6 . . . . 3.5(3) ?
    N1 C5 C6 C11 . . . . -113.8(2) ?
    C4 C5 C6 C11 . . . . 68.5(3) ?
    N1 C5 C6 C7 . . . . 67.2(2) ?
    C4 C5 C6 C7 . . . . -110.5(2) ?
    C11 C6 C7 C8 . . . . -0.9(3) ?
    C5 C6 C7 C8 . . . . 178.2(2) ?
    C6 C7 C8 C9 . . . . -0.6(4) ?
    C7 C8 C9 C10 . . . . 1.6(4) ?
    C8 C9 C10 C11 . . . . -1.1(4) ?
    C7 C6 C11 C10 . . . . 1.4(3) ?
    C5 C6 C11 C10 . . . . -177.7(2) ?
    C9 C10 C11 C6 . . . . -0.4(4) ?
    N2 N1 C12 C13 . . . . 79.0(4) ?
    C5 N1 C12 C13 . . . . -102.8(6) ?
    C12' N1 C12 C13 . . . . -93(3) ?
    N2 N1 C12 C17 . . . . -116.8(4) ?
    C5 N1 C12 C17 . . . . 61.4(7) ?
    C12' N1 C12 C17 . . . . 71(3) ?
    C17 C12 C13 C14 . . . . 0.0 ?
    N1 C12 C13 C14 . . . . 163.3(5) ?
    C12 C13 C14 C15 . . . . 0.0 ?
    C13 C14 C15 C16 . . . . 0.0 ?
    C14 C15 C16 C17 . . . . 0.0 ?
    C14 C15 C16 C18 . . . . 177.0(10) ?
    C15 C16 C17 C12 . . . . 0.0 ?
    C18 C16 C17 C12 . . . . -176.7(11) ?
    C13 C12 C17 C16 . . . . 0.0 ?
    N1 C12 C17 C16 . . . . -164.8(5) ?
    N2 N1 C12' C13' . . . . 54.4(6) ?
    C5 N1 C12' C13' . . . . -124.5(3) ?
    C12 N1 C12' C13' . . . . 64(3) ?
    N2 N1 C12' C17' . . . . -108.7(6) ?
    C5 N1 C12' C17' . . . . 72.4(6) ?
    C12 N1 C12' C17' . . . . -99(3) ?
    C17' C12' C13' C14' . . . . 0.0 ?
    N1 C12' C13' C14' . . . . -163.9(6) ?
    C12' C13' C14' C15' . . . . 0.0 ?
    C13' C14' C15' C16' . . . . 0.0 ?
    C14' C15' C16' C17' . . . . 0.0 ?
    C14' C15' C16' C18' . . . . 179.9(11) ?
    C15' C16' C17' C12' . . . . 0.0 ?
    C18' C16' C17' C12' . . . . -179.9(9) ?
    C13' C12' C17' C16' . . . . 0.0 ?
    N1 C12' C17' C16' . . . . 162.1(6) ?
    O1 S1 C19 C24 . . . . -10.71(16) ?
    O2 S1 C19 C24 . . . . -140.20(14) ?
    C4 S1 C19 C24 . . . . 103.59(15) ?
    O1 S1 C19 C20 . . . . 167.98(11) ?
    O2 S1 C19 C20 . . . . 38.50(12) ?
    C4 S1 C19 C20 . . . . -77.71(12) ?
    C24 C19 C20 C21 . . . . -0.3(2) ?
    S1 C19 C20 C21 . . . . -178.99(16) ?
    C19 C20 C21 C22 . . . . -0.2(3) ?
    C20 C21 C22 C23 . . . . 0.7(4) ?
    C21 C22 C23 C24 . . . . -0.7(4) ?
    C20 C19 C24 C23 . . . . 0.3(3) ?
    S1 C19 C24 C23 . . . . 178.96(16) ?
    C22 C23 C24 C19 . . . . 0.2(3) ?
