# Supplementary material for: 1-[1-(3-Methyl­phen­yl)-5-phenyl-4-phenyl­sulfonyl-1H-pyrazol-3-yl]ethanone
Source: Acta Crystallogr Sect E Struct Rep Online. 2011 Oct 12;67(Pt 11):o2922. doi: 10.1107/S1600536811041122 (PMC3247336; doi:10.1107/S1600536811041122)
Supplement: Supplementary file 2 [file e-67-o2922-Isup2.hkl]

# 
# h,k,l, Fc-squared, Fo-squared, sigma(Fo-squared) and status flag 
# 
data_I
_shelx_title '  P21/n' 
_shelx_refln_list_code          4 
_shelx_F_calc_maximum      175.28 
_exptl_crystal_F_000       872.00 
_reflns_d_resolution_high  0.7701 
 
loop_ 
 _symmetry_equiv_pos_as_xyz 
 'x, y, z' 
 '-x+1/2, y+1/2, -z+1/2' 
 '-x, -y, -z' 
 'x-1/2, -y-1/2, z-1/2' 
 
_cell_length_a    10.5717 
_cell_length_b    17.7004 
_cell_length_c    12.8744 
_cell_angle_alpha  90.000 
_cell_angle_beta  115.945 
_cell_angle_gamma  90.000 
 
_shelx_F_squared_multiplier     1.000 
 
loop_ 
 _refln_index_h 
 _refln_index_k 
 _refln_index_l 
 _refln_F_squared_calc 
 _refln_F_squared_meas 
 _refln_F_squared_sigma 
 _refln_observed_status 
   2   0   0      837.99      683.97      7.68 o 
   4   0   0     1218.32     1171.56     16.46 o 
   6   0   0       42.08       49.52      4.55 o 
   8   0   0      276.64      296.54     24.37 o 
  10   0   0       14.17       11.67     19.26 o 
  12   0   0       18.06        1.34     18.91 o 
   2   1   0    19148.96    17946.56    627.45 o 
   3   1   0       17.57       34.12      1.05 o 
   4   1   0      264.86      282.78      3.80 o 
   5   1   0       47.46       48.71      1.95 o 
   6   1   0      416.78      443.99      8.72 o 
   7   1   0      147.72      166.45      5.73 o 
   8   1   0      185.28      222.38     20.20 o 
   9   1   0       95.58      112.60      9.91 o 
  10   1   0       12.56        7.19      4.80 o 
  11   1   0       11.18       -0.58      4.48 o 
  12   1   0        4.94        0.46      7.70 o 
   1   2   0     1042.41      985.98      8.35 o 
   2   2   0     1235.13     1199.93      9.88 o 
   3   2   0     1779.60     1654.53     20.59 o 
   4   2   0      378.97      387.77      6.03 o 
   5   2   0      536.00      526.20      7.23 o 
   6   2   0      171.37      189.36      5.35 o 
   7   2   0      263.69      279.44     12.88 o 
   8   2   0      180.96      158.95      7.19 o 
   9   2   0        3.05        3.19      3.09 o 
  10   2   0        0.02        1.33      6.43 o 
  11   2   0       37.28       -0.20      6.04 o 
  12   2   0        8.66        1.15      8.77 o 
   1   3   0     4725.48     4517.28     46.04 o 
   2   3   0      911.10      784.64      8.88 o 
   3   3   0     1987.25     1959.97     17.83 o 
   4   3   0     2623.36     2731.85     25.12 o 
   5   3   0      377.07      399.68      5.77 o 
   6   3   0      435.25      420.37      7.66 o 
   7   3   0      493.23      502.63      9.93 o 
   8   3   0      148.44      152.97      9.85 o 
   9   3   0        2.54        7.05      3.47 o 
  10   3   0       10.33       10.86      9.22 o 
  11   3   0        2.80        7.87      9.84 o 
  12   3   0        7.01        4.14     11.67 o 
   0   4   0     1641.46     1560.89     26.38 o 
   1   4   0     1449.93     1358.48     13.36 o 
   2   4   0     1823.58     1595.14     15.32 o 
   3   4   0       84.67       87.12      1.89 o 
   4   4   0     1852.84     1944.70     20.01 o 
   5   4   0        0.60        0.50      0.93 o 
   6   4   0      346.01      342.23      7.31 o 
   7   4   0      116.40      118.67      6.21 o 
   8   4   0        4.53        3.69      3.17 o 
   9   4   0        9.30        8.55      5.21 o 
  10   4   0      122.92      114.26     21.53 o 
  11   4   0        6.04       -0.74      8.68 o 
  12   4   0       22.79       33.98     27.59 o 
   1   5   0      723.60      587.94      6.11 o 
   2   5   0     4105.10     4015.61     40.95 o 
   3   5   0        4.20        1.80      0.87 o 
   4   5   0      404.42      491.64      6.41 o 
   5   5   0      134.15      144.90      3.36 o 
   6   5   0       91.93       89.26      3.50 o 
   7   5   0       69.13       80.12      5.83 o 
   8   5   0      444.92      438.88     11.24 o 
   9   5   0       92.99      102.99      6.62 o 
  10   5   0       32.05       19.39     10.73 o 
  11   5   0        6.61        6.04      6.31 o 
  12   5   0        2.11        2.48      4.62 o 
   0   6   0       16.32       16.17      1.27 o 
   1   6   0       20.31       21.46      1.44 o 
   2   6   0      121.21      123.59      2.43 o 
   3   6   0      178.89      145.99      3.04 o 
   4   6   0        3.15        6.16      1.37 o 
   5   6   0      348.02      337.68      5.26 o 
   6   6   0       88.22      101.08      4.03 o 
   7   6   0     1436.41     1394.36     19.72 o 
   8   6   0      541.00      522.73     11.11 o 
   9   6   0       74.66       71.40      5.42 o 
  10   6   0        4.06        3.07      2.88 o 
  11   6   0        9.26        7.68      5.34 o 
   1   7   0     1000.37      953.17      9.97 o 
   2   7   0     1280.67     1162.69     13.64 o 
   3   7   0     1188.68     1218.66     13.88 o 
   4   7   0       15.36       24.92      1.90 o 
   5   7   0      397.91      389.68      7.01 o 
   6   7   0        0.24       -0.19      1.14 o 
   7   7   0       18.64       26.43      3.66 o 
   8   7   0      148.33      161.78      7.65 o 
   9   7   0       65.26       71.95      5.83 o 
  10   7   0        3.54        6.57      3.66 o 
  11   7   0       31.00       24.62     10.28 o 
   1   8   0      867.27      848.55      9.29 o 
   2   8   0       55.41       86.87      2.51 o 
   3   8   0       67.40       72.43      2.47 o 
   4   8   0      170.94      186.76      4.57 o 
   5   8   0       23.53       25.52      2.33 o 
   6   8   0      173.82      166.73      4.69 o 
   7   8   0        2.60        0.50      2.62 o 
   8   8   0      430.21      453.56     12.32 o 
   9   8   0       72.79       58.28      5.96 o 
  10   8   0      119.28      162.63      8.97 o 
  11   8   0        2.92        2.32      3.48 o 
   1   9   0      372.74      370.47      4.84 o 
   2   9   0       85.13      117.95      3.15 o 
   3   9   0      379.83      387.24      6.18 o 
   4   9   0       24.36       36.35      2.37 o 
   5   9   0        1.95        2.24      1.62 o 
   6   9   0       36.13       34.64      2.93 o 
   7   9   0       50.82       49.61      5.27 o 
   8   9   0      342.36      345.54     10.80 o 
   9   9   0        7.95        7.27      3.92 o 
  10   9   0        0.01        2.74      3.79 o 
  11   9   0       21.51       23.60      6.22 o 
   0  10   0       31.50       27.61      2.49 o 
   1  10   0      304.25      253.03      3.84 o 
   2  10   0     1578.29     1622.48     19.33 o 
   3  10   0       81.66       78.52      2.92 o 
   4  10   0      114.49      100.75      3.80 o 
   5  10   0        3.90        3.56      1.90 o 
   6  10   0       10.72        6.34      2.30 o 
   7  10   0      267.64      267.35      8.13 o 
   8  10   0      144.55      159.66      7.38 o 
   9  10   0      111.05      116.20      7.14 o 
  10  10   0        1.27        4.40      3.81 o 
  11  10   0        3.79        5.20      4.61 o 
   1  11   0     3538.30     3450.74     49.58 o 
   2  11   0      848.15      949.88     12.63 o 
   3  11   0        0.75        1.29      1.09 o 
   4  11   0       25.30       22.91      2.21 o 
   5  11   0      431.32      418.32      8.52 o 
   6  11   0        0.13        0.26      1.57 o 
   7  11   0        4.39        2.58      2.85 o 
   8  11   0       31.39       23.98      4.46 o 
   9  11   0       56.47       48.32     13.37 o 
  10  11   0        0.05        0.29      2.85 o 
   0  12   0     1480.81     1476.28     29.45 o 
   1  12   0      137.60      140.71      4.15 o 
   2  12   0       90.82       83.42      3.13 o 
   3  12   0       18.19       18.75      2.85 o 
   4  12   0       29.63       26.84      2.69 o 
   5  12   0      203.58      216.49      6.99 o 
   6  12   0       49.64       40.48      3.52 o 
   7  12   0      169.21      167.14      7.54 o 
   8  12   0       11.89       11.00      3.83 o 
   9  12   0       26.03       22.91      7.97 o 
  10  12   0       56.68       49.93     13.70 o 
   1  13   0      188.00      193.60      6.34 o 
   2  13   0        6.36        7.12      1.27 o 
   3  13   0       11.97       10.51      1.58 o 
   4  13   0       52.31       41.00      2.62 o 
   5  13   0      143.79      131.55      5.41 o 
   6  13   0      393.50      407.71      9.12 o 
   7  13   0       10.55        6.63      3.21 o 
   8  13   0       98.50      102.22     20.89 o 
   9  13   0        0.69        2.13      3.47 o 
  10  13   0        2.18        0.83      3.61 o 
   0  14   0      739.06      696.97     16.40 o 
   1  14   0      198.50      218.38      6.59 o 
   2  14   0      135.99      145.54      5.60 o 
   3  14   0      377.61      371.11      6.39 o 
   4  14   0      286.08      265.73      5.88 o 
   5  14   0      251.50      243.29      6.21 o 
   6  14   0        0.13       -0.87      1.82 o 
   7  14   0      161.52      170.33      7.42 o 
   8  14   0        0.36        0.13      2.52 o 
   9  14   0        3.87        3.08      3.97 o 
   1  15   0      343.56      334.95      7.92 o 
   2  15   0        0.09        1.48      2.05 o 
   3  15   0       71.89       75.87      3.47 o 
   4  15   0      106.35       96.45      3.26 o 
   5  15   0       19.83       17.14      2.29 o 
   6  15   0       60.96       58.58      3.71 o 
   7  15   0        3.96        2.02      3.19 o 
   8  15   0       13.42        8.31      4.68 o 
   9  15   0       56.32       40.71     13.16 o 
   0  16   0      923.25      924.80     34.24 o 
   1  16   0        5.06        6.99      2.62 o 
   2  16   0      164.69      176.62      6.32 o 
   3  16   0       96.25       94.25      6.49 o 
   4  16   0       32.21       24.00      2.68 o 
   5  16   0        0.14        0.33      1.31 o 
   6  16   0      153.80      150.59      6.12 o 
   7  16   0       25.23       18.48      7.58 o 
   8  16   0        3.24        3.53      4.44 o 
   1  17   0        3.58        1.35      1.95 o 
   2  17   0       61.80       63.77      5.29 o 
   3  17   0       19.09       18.38      3.13 o 
   4  17   0        1.30        4.01      1.40 o 
   5  17   0        6.23        2.86      1.47 o 
   6  17   0       58.89       53.19      6.94 o 
   7  17   0       17.61       16.77      4.63 o 
   8  17   0        4.52        1.37      3.46 o 
   0  18   0       16.81       17.07      5.72 o 
   1  18   0        0.01        0.64      2.44 o 
   2  18   0      433.67      449.10     11.24 o 
   3  18   0        2.89        1.58      2.74 o 
   4  18   0        7.65        0.76      3.49 o 
   5  18   0        8.86        6.89      3.70 o 
   6  18   0       26.62       28.59      5.67 o 
   7  18   0       12.32       13.62      5.63 o 
   1  19   0       10.29        9.91      2.86 o 
   2  19   0        5.57        6.19      3.12 o 
   3  19   0        3.18        3.60      5.98 o 
   4  19   0       30.91       23.30      7.04 o 
   5  19   0       10.16        8.11      4.12 o 
   6  19   0        2.57        2.21      3.53 o 
   0  20   0        2.32        4.65      5.18 o 
   1  20   0        0.75       -1.26      3.23 o 
   2  20   0        4.39        5.14      4.61 o 
   3  20   0       14.97       13.87      4.71 o 
   4  20   0        9.27        5.93      4.10 o 
   5  20   0       27.60       24.16      5.90 o 
   6  20   0        9.43       13.66      5.21 o 
   1  21   0        5.25        6.83      6.88 o 
   2  21   0      187.06      205.93     13.07 o 
   3  21   0        2.53        3.30      3.54 o 
   4  21   0       39.66       38.42     11.10 o 
   5  21   0        0.52        4.15     11.39 o 
   0  22   0      275.20      273.84     27.31 o 
   1  22   0       30.87       32.97     10.12 o 
   2  22   0        3.57        9.27      7.68 o 
   3  22   0       18.58       15.23      5.09 o 
 -11   0   1       45.50        0.35      8.51 o 
  -9   0   1      698.05      728.90     23.77 o 
  -7   0   1       37.23       39.98      3.90 o 
  -5   0   1       87.97      108.03      3.36 o 
  -3   0   1    22177.11    21761.57    396.21 o 
   1   0   1     2311.43     2057.88     19.28 o 
   3   0   1     1443.06     1321.65     15.28 o 
   5   0   1      119.00      138.80      4.35 o 
   7   0   1        2.02        8.23      3.82 o 
   9   0   1       48.35       81.74     16.98 o 
  11   0   1      135.63      188.45     32.92 o 
 -12   1   1        2.08       -0.17      6.51 o 
 -11   1   1        1.69        0.42      8.65 o 
 -10   1   1       40.33       46.09      7.29 o 
  -9   1   1      193.28      202.08     15.07 o 
  -8   1   1       58.75       65.27      5.86 o 
  -7   1   1        0.21        0.95      1.18 o 
  -6   1   1        0.02        1.79      1.22 o 
  -5   1   1     2823.53     2732.92     27.38 o 
  -4   1   1     1046.61     1076.57     10.76 o 
  -3   1   1      618.37      588.15      5.89 o 
  -2   1   1       13.71       15.68      0.78 o 
   1   1   1      210.47      184.19      1.85 o 
   2   1   1     2293.01     2141.39     15.98 o 
   3   1   1      142.61      129.27      1.90 o 
   4   1   1     1508.19     1541.00     14.51 o 
   5   1   1      211.97      221.74      3.91 o 
   6   1   1        1.46        5.35      2.54 o 
   7   1   1      154.44      153.08      5.37 o 
   8   1   1       31.18       35.21      4.91 o 
   9   1   1       71.76       65.63      8.31 o 
  10   1   1        6.96        0.04      2.81 o 
  11   1   1        3.84       -0.45      8.73 o 
 -12   2   1       52.01       13.03     14.03 o 
 -11   2   1        0.01       -1.18      4.51 o 
 -10   2   1        2.94        0.18      3.78 o 
  -9   2   1      297.54      290.21     13.01 o 
  -8   2   1        0.01        2.25      1.99 o 
  -7   2   1        8.22        6.71      1.65 o 
  -6   2   1      241.39      224.19      4.58 o 
  -5   2   1     3385.18     3618.01     36.93 o 
  -4   2   1     1692.53     1647.41     18.06 o 
  -3   2   1      134.27      123.66      3.01 o 
  -2   2   1     4759.25     4777.35     51.73 o 
  -1   2   1     2749.71     2621.10     41.55 o 
   1   2   1     3989.47     3676.14     34.06 o 
   2   2   1      171.68      184.20      2.09 o 
   3   2   1      153.97      169.93      2.64 o 
   4   2   1       55.97       73.70      2.34 o 
   5   2   1        6.51       14.94      1.46 o 
   6   2   1     1116.75     1093.54     18.26 o 
   7   2   1       33.84       25.48      5.46 o 
   8   2   1      239.76      247.89      9.28 o 
   9   2   1       24.73       32.61      7.42 o 
  10   2   1        9.46       -0.55      6.21 o 
  11   2   1       19.25       13.66      9.85 o 
 -12   3   1       12.54       14.09     12.97 o 
 -11   3   1        7.30        7.98      9.12 o 
 -10   3   1       69.04       94.67     11.87 o 
  -9   3   1        7.36        7.63      4.73 o 
  -8   3   1        7.24       11.53      2.67 o 
  -7   3   1       40.88       39.44      3.45 o 
  -6   3   1     1199.34     1245.32     14.73 o 
  -5   3   1      367.61      376.10      5.49 o 
  -4   3   1       68.78       60.90      2.97 o 
  -3   3   1      990.99      947.60      9.40 o 
  -2   3   1    17860.06    18855.59    239.05 o 
  -1   3   1     3848.34     3805.35    117.62 o 
   0   3   1     1013.31      919.72     13.92 o 
   1   3   1     2480.07     2387.76     21.81 o 
   2   3   1      127.00       90.61      1.72 o 
   3   3   1     2456.34     2356.02     20.99 o 
   4   3   1      351.30      347.06      5.39 o 
   5   3   1        7.64        6.80      1.43 o 
   6   3   1      345.34      376.80      7.86 o 
   7   3   1     1569.48     1533.53     44.33 o 
   8   3   1        5.15        0.92      3.72 o 
   9   3   1      116.43      133.89      7.84 o 
  10   3   1        2.01        2.60      5.33 o 
  11   3   1        2.93        1.01      7.80 o 
 -12   4   1        2.23        9.53     11.64 o 
 -11   4   1       53.99       40.58     36.04 o 
 -10   4   1       55.69       43.55      5.92 o 
  -9   4   1       71.95       91.15      6.48 o 
  -8   4   1      327.24      333.93      7.91 o 
  -7   4   1      429.64      479.32     15.87 o 
  -6   4   1       29.80       39.91      5.69 o 
  -5   4   1      181.47      185.18      3.79 o 
  -4   4   1       75.72       50.73      1.89 o 
  -3   4   1       20.61       29.08      1.33 o 
  -2   4   1      752.99      669.44      6.02 o 
  -1   4   1     2816.87     2725.11     38.87 o 
   0   4   1     2943.27     2690.81     31.10 o 
   1   4   1     1950.56     1763.47     21.94 o 
   2   4   1       36.40       38.84      1.26 o 
   3   4   1       49.84       67.74      1.76 o 
   4   4   1     1177.00     1252.22     13.11 o 
   5   4   1        3.50        0.80      1.31 o 
   6   4   1       59.20       73.28      3.65 o 
   7   4   1      419.76      390.16     12.22 o 
   8   4   1      134.56      156.59     19.01 o 
   9   4   1       70.33       94.15     19.27 o 
  10   4   1        6.28        5.32      8.60 o 
  11   4   1       10.16        5.52     10.19 o 
 -12   5   1       40.13       44.55     15.13 o 
 -11   5   1        4.10        2.14      3.76 o 
 -10   5   1       53.35       55.49      8.58 o 
  -9   5   1      114.90      107.05      8.61 o 
  -8   5   1      155.46      152.47      6.55 o 
  -7   5   1      722.57      724.17     13.94 o 
  -6   5   1        0.48        1.40      1.34 o 
  -5   5   1        4.87        1.18      1.03 o 
  -4   5   1      555.60      567.46      7.43 o 
  -3   5   1      305.36      256.75      3.74 o 
  -2   5   1      319.95      333.55      4.52 o 
  -1   5   1      904.03      740.61     14.81 o 
   0   5   1        3.30        4.73      1.03 o 
   1   5   1      350.66      332.67      8.14 o 
   2   5   1      528.80      440.46      5.06 o 
   3   5   1       84.73       92.58      2.24 o 
   4   5   1       17.89       25.29      1.94 o 
   5   5   1       25.08       29.82      3.03 o 
   6   5   1        2.13        2.12      1.56 o 
   7   5   1       74.22       57.83      4.03 o 
   8   5   1      167.69      162.29      7.07 o 
   9   5   1       48.06       43.16      6.11 o 
  10   5   1        0.02       -1.45      4.66 o 
  11   5   1        0.25       -3.38      5.79 o 
 -12   6   1        3.31        5.88      4.22 o 
 -11   6   1        0.05        1.06      3.54 o 
 -10   6   1       33.92       19.02      6.20 o 
  -9   6   1        0.00        0.70      2.04 o 
  -8   6   1      929.10      889.96     15.49 o 
  -7   6   1      104.89       95.49      4.08 o 
  -6   6   1      771.43      796.15     11.86 o 
  -5   6   1      357.54      339.90      5.77 o 
  -4   6   1      231.16      227.05      4.36 o 
  -3   6   1      602.97      586.25      6.87 o 
  -2   6   1      731.39      633.51      6.83 o 
  -1   6   1     2099.07     2108.79     33.08 o 
   0   6   1     1807.56     1592.20     19.61 o 
   1   6   1     1176.34     1156.34     21.33 o 
   2   6   1      354.48      317.52      4.47 o 
   3   6   1      373.94      388.73      5.30 o 
   4   6   1        1.02        0.99      0.96 o 
   5   6   1      402.20      417.44      7.02 o 
   6   6   1        0.07        2.91      1.59 o 
   7   6   1       17.18       16.48      3.33 o 
   8   6   1        3.04        6.48      3.00 o 
   9   6   1       12.18       17.75      3.61 o 
  10   6   1        6.24        3.67      3.17 o 
  11   6   1        0.00        4.22      5.00 o 
 -12   7   1        3.51        3.37      3.64 o 
 -11   7   1        7.30        3.07      3.49 o 
 -10   7   1       12.58       10.49      3.85 o 
  -9   7   1      251.76      232.28      7.32 o 
  -8   7   1      608.78      600.97     12.54 o 
  -7   7   1      258.52      250.69      6.90 o 
  -6   7   1       76.64       64.86      3.50 o 
  -5   7   1      213.02      209.63      5.01 o 
  -4   7   1      882.79      981.02     11.85 o 
  -3   7   1       56.87       53.65      1.73 o 
  -2   7   1     1032.79      978.39     10.38 o 
  -1   7   1       21.97       35.23      1.16 o 
   0   7   1     2244.23     2024.20     21.37 o 
   1   7   1       24.68       28.93      3.30 o 
   2   7   1       10.73       24.24      1.92 o 
   3   7   1      729.91      799.32      9.79 o 
   4   7   1       14.31        8.12      1.60 o 
   5   7   1        0.24        2.27      1.50 o 
   6   7   1      391.07      373.88      7.52 o 
   7   7   1        0.93        3.10      2.30 o 
   8   7   1      217.63      250.86      8.98 o 
   9   7   1        1.30        0.73      2.74 o 
  10   7   1       57.98       34.17     11.62 o 
  11   7   1        0.21        1.34      3.40 o 
 -11   8   1       25.94       16.22      6.10 o 
 -10   8   1       79.46       70.62     13.72 o 
  -9   8   1       20.45       19.25      3.63 o 
  -8   8   1        8.52       10.49      3.23 o 
  -7   8   1        2.13        4.39      3.22 o 
  -6   8   1       46.69       49.99      3.43 o 
  -5   8   1      262.93      251.88      6.05 o 
  -4   8   1        1.87        7.09      1.45 o 
  -3   8   1      158.92      170.14      3.25 o 
  -2   8   1        0.08        1.33      0.54 o 
  -1   8   1     7557.06     7324.68    101.72 o 
   0   8   1       64.04       89.74      2.81 o 
   1   8   1     1090.42      970.04     44.47 o 
   2   8   1      319.80      328.69      6.36 o 
   3   8   1      130.66      179.21      4.58 o 
   4   8   1       54.67       55.58      2.76 o 
   5   8   1      125.62      116.38      3.94 o 
   6   8   1      284.73      282.32      6.89 o 
   7   8   1       27.13       27.50      3.53 o 
   8   8   1      475.99      430.62     11.09 o 
   9   8   1       14.85        9.02      3.42 o 
  10   8   1        1.33       -0.35      2.54 o 
  11   8   1       11.70        7.92      4.18 o 
 -11   9   1        3.67        5.76      4.49 o 
 -10   9   1        1.05       -3.24      3.53 o 
  -9   9   1        0.00        4.13      3.08 o 
  -8   9   1        0.01       -0.22      2.00 o 
  -7   9   1       31.40       28.54      3.75 o 
  -6   9   1       18.84       18.63      3.25 o 
  -5   9   1       52.62       51.40      3.07 o 
  -4   9   1      710.05      819.92     10.61 o 
  -3   9   1     1049.27     1049.55     12.64 o 
  -2   9   1       45.12       55.83      3.91 o 
  -1   9   1     1752.51     1732.78     22.76 o 
   0   9   1      113.92      134.69      2.99 o 
   1   9   1       59.77       76.40      2.72 o 
   2   9   1       21.37       17.43      2.38 o 
   3   9   1      178.71      193.79      4.32 o 
   4   9   1       52.90       56.12      2.77 o 
   5   9   1      196.50      181.39      5.14 o 
   6   9   1      125.29      130.48      5.57 o 
   7   9   1      217.43      229.36      7.23 o 
   8   9   1      100.35      109.52      6.88 o 
   9   9   1       14.72       10.89      3.95 o 
  10   9   1       12.58       18.39      5.64 o 
 -11  10   1        0.19        5.06      4.30 o 
 -10  10   1        4.29        2.47      3.34 o 
  -9  10   1       46.73       45.57      6.21 o 
  -8  10   1        7.20        6.87      2.97 o 
  -7  10   1      256.13      285.32      9.08 o 
  -6  10   1       36.49       42.71      3.75 o 
  -5  10   1       32.37       35.94      3.32 o 
  -4  10   1      119.47       96.19      2.70 o 
  -3  10   1       13.41       17.59      2.80 o 
  -2  10   1     1162.59     1095.63     15.82 o 
  -1  10   1      522.22      511.35     11.81 o 
   0  10   1     2308.12     2399.00     28.14 o 
   1  10   1      313.38      344.60      5.23 o 
   2  10   1       26.21       31.02      2.37 o 
   3  10   1       57.71       63.92      3.07 o 
   4  10   1      396.02      374.80      7.26 o 
   5  10   1      222.92      239.29      6.13 o 
   6  10   1      421.80      432.38      9.08 o 
   7  10   1        2.87        2.40      2.29 o 
   8  10   1       71.06       70.80      6.59 o 
   9  10   1        3.10        5.04      4.42 o 
  10  10   1       48.46       52.54      8.21 o 
 -11  11   1        1.79        2.15      3.91 o 
 -10  11   1       52.59       45.90     14.27 o 
  -9  11   1       36.78       32.51     10.24 o 
  -8  11   1        9.37       13.40      3.55 o 
  -7  11   1      104.29      102.24      6.13 o 
  -6  11   1     1047.90     1019.51     18.96 o 
  -5  11   1       18.51       16.07      2.03 o 
  -4  11   1      513.23      514.83      7.30 o 
  -3  11   1      139.19      137.41      4.12 o 
  -2  11   1      764.27      699.98     11.74 o 
  -1  11   1      414.29      412.27      7.54 o 
   0  11   1     1962.38     1894.64     26.92 o 
   1  11   1       82.70       85.04      2.49 o 
   2  11   1     2224.83     2220.79     34.29 o 
   3  11   1      370.47      354.12      7.56 o 
   4  11   1      945.52      909.28     13.41 o 
   5  11   1       71.24       84.23      5.38 o 
   6  11   1      230.03      203.48      6.47 o 
   7  11   1       34.78       39.04      4.35 o 
   8  11   1        0.29        2.58      3.11 o 
   9  11   1        0.95        2.26      3.22 o 
  10  11   1        4.47        2.64      3.81 o 
 -10  12   1        0.15        1.47      3.62 o 
  -9  12   1       18.55       18.92      6.26 o 
  -8  12   1        7.29        4.91      3.38 o 
  -7  12   1       13.54       12.62      3.60 o 
  -6  12   1      217.06      228.78      8.14 o 
  -5  12   1     1517.69     1469.20     22.88 o 
  -4  12   1      141.83      132.29      2.90 o 
  -3  12   1       63.53       56.95      2.33 o 
  -2  12   1       10.15       10.84      1.57 o 
  -1  12   1     1011.22      937.42     13.48 o 
   0  12   1       32.07       40.53      2.67 o 
   1  12   1     1246.90     1227.28     15.81 o 
   2  12   1      184.11      159.51      5.13 o 
   3  12   1      404.52      439.24      7.74 o 
   4  12   1      163.70      152.69      5.32 o 
   5  12   1        0.02        2.84      2.23 o 
   6  12   1      704.10      735.08     14.42 o 
   7  12   1       58.74       57.87      4.99 o 
   8  12   1       34.02       35.94     10.56 o 
   9  12   1        3.29        3.45      3.92 o 
  10  12   1        3.54        3.82      4.71 o 
 -10  13   1        2.48        2.95      3.69 o 
  -9  13   1        0.41        2.39      3.29 o 
  -8  13   1        0.45        0.34      2.28 o 
  -7  13   1      101.16       93.80     18.66 o 
  -6  13   1       35.28       40.51      4.39 o 
  -5  13   1        0.05       -1.04      1.48 o 
  -4  13   1      152.52      148.72      3.07 o 
  -3  13   1      612.83      584.07     10.56 o 
  -2  13   1      496.14      514.51      9.29 o 
  -1  13   1      324.79      291.36      6.35 o 
   0  13   1       29.91       36.11      2.40 o 
   1  13   1      159.77      157.72      3.98 o 
   2  13   1      102.52       96.88      4.20 o 
   3  13   1      341.48      346.12      7.45 o 
   4  13   1      202.42      197.14      6.17 o 
   5  13   1      983.99     1024.62     16.52 o 
   6  13   1      107.20      106.26      5.47 o 
   7  13   1      238.76      257.88      8.16 o 
   8  13   1        2.29        7.75      4.65 o 
   9  13   1       39.65       33.38     10.59 o 
 -10  14   1        3.14        6.09      4.97 o 
  -9  14   1        7.09        5.21      4.33 o 
  -8  14   1        3.69        8.04      4.16 o 
  -7  14   1       32.97       28.13      4.30 o 
  -6  14   1       82.89      101.48      4.33 o 
  -5  14   1      106.83      108.23     12.49 o 
  -4  14   1      264.12      254.32      4.45 o 
  -3  14   1        8.18        9.79      1.79 o 
  -2  14   1       49.34       41.08      3.19 o 
  -1  14   1        9.28        7.93      1.96 o 
   0  14   1        0.06        1.96      1.77 o 
   1  14   1      378.02      363.57      9.72 o 
   2  14   1      250.43      242.75      6.04 o 
   3  14   1       44.07       39.96      3.40 o 
   4  14   1      771.73      773.48     13.05 o 
   5  14   1       37.49       39.76      6.29 o 
   6  14   1      294.79      315.66      8.43 o 
   7  14   1       34.97       28.15      4.36 o 
   8  14   1      116.65      136.74     17.38 o 
   9  14   1        0.64        1.67      3.41 o 
  -9  15   1        9.30       10.85      5.00 o 
  -8  15   1       55.52       56.34     12.58 o 
  -7  15   1        5.35        4.30      2.34 o 
  -6  15   1       28.40       31.77      2.94 o 
  -5  15   1        4.94        6.89      1.49 o 
  -4  15   1       26.20       24.33      2.99 o 
  -3  15   1      112.54      110.00      5.53 o 
  -2  15   1       31.60       39.48      3.42 o 
  -1  15   1      160.61      153.14      5.36 o 
   0  15   1     2161.97     2037.72     30.11 o 
   1  15   1       69.29       72.84      4.57 o 
   2  15   1     1156.67     1159.87     21.02 o 
   3  15   1      375.16      371.46      7.90 o 
   4  15   1       59.42       56.52      4.16 o 
   5  15   1      120.68      118.46      6.37 o 
   6  15   1        0.65        1.11      2.13 o 
   7  15   1       14.83        8.86      3.25 o 
   8  15   1       18.75       16.58      5.61 o 
  -9  16   1       41.96       41.61      8.19 o 
  -8  16   1       33.46       31.45      5.90 o 
  -7  16   1       59.53       67.75      6.38 o 
  -6  16   1        0.14       -0.31      1.30 o 
  -5  16   1        0.01        0.09      0.73 o 
  -4  16   1       43.91       31.85      4.97 o 
  -3  16   1       59.40       48.41      7.25 o 
  -2  16   1      440.76      434.05      9.13 o 
  -1  16   1      184.07      189.97      6.02 o 
   0  16   1      417.31      409.50      9.02 o 
   1  16   1      424.82      426.90     10.74 o 
   2  16   1      184.68      174.43      6.70 o 
   3  16   1      102.38      103.03      4.17 o 
   4  16   1       90.51      109.81      4.58 o 
   5  16   1       44.81       42.98      5.57 o 
   6  16   1        1.01        1.09      2.87 o 
   7  16   1       43.32       20.73      9.07 o 
   8  16   1        0.61       -1.00      3.47 o 
  -8  17   1       15.11       19.34      6.29 o 
  -7  17   1      158.57      166.22      9.18 o 
  -6  17   1       14.05       15.94      5.28 o 
  -5  17   1       64.02       78.23      6.78 o 
  -4  17   1        6.08       10.23      4.05 o 
  -3  17   1      784.22      778.82     22.61 o 
  -2  17   1       25.15       24.87      3.31 o 
  -1  17   1      104.42       97.34      5.20 o 
   0  17   1      116.53      113.94      5.33 o 
   1  17   1      287.59      277.64      8.29 o 
   2  17   1        0.36        0.51      1.90 o 
   3  17   1       41.87       32.30      2.94 o 
   4  17   1       16.17       14.36      2.23 o 
   5  17   1        3.34        4.80      2.10 o 
   6  17   1       50.09       51.68      7.18 o 
   7  17   1       60.58       61.36     13.60 o 
  -8  18   1       12.32       11.88      9.28 o 
  -7  18   1        5.84        8.12      4.45 o 
  -6  18   1       34.25       35.17      9.43 o 
  -5  18   1        2.08        4.21      4.47 o 
  -4  18   1      178.18      201.11     11.29 o 
  -3  18   1       30.10       35.54     11.74 o 
  -2  18   1      105.98       98.87      7.47 o 
  -1  18   1      222.09      234.20      9.52 o 
   0  18   1       28.92       29.47      4.04 o 
   1  18   1       92.16       97.63      5.89 o 
   2  18   1       34.90       27.81      6.05 o 
   3  18   1        8.32        6.63      2.61 o 
   4  18   1        1.00        1.13      1.46 o 
   5  18   1        0.93        3.34      3.34 o 
   6  18   1       46.42       62.42      7.52 o 
   7  18   1        0.55        1.65      3.26 o 
  -7  19   1       14.15       11.79      5.40 o 
  -6  19   1       19.76       22.35      5.99 o 
  -5  19   1        7.14        5.59      4.31 o 
  -4  19   1       27.57       28.70      5.76 o 
  -3  19   1       29.19       28.93      6.87 o 
  -2  19   1      188.76      198.91     10.12 o 
  -1  19   1        8.92        7.99      1.84 o 
   0  19   1       21.78       16.07      3.03 o 
   1  19   1       35.78       40.47      4.70 o 
   2  19   1        5.08        1.91      2.43 o 
   3  19   1       56.19       40.58      8.15 o 
   4  19   1       45.69       44.00     10.01 o 
   5  19   1        1.23        0.12      2.97 o 
   6  19   1        0.32       -1.21      3.40 o 
  -6  20   1       35.22       29.41      7.24 o 
  -5  20   1        0.85        1.58      3.84 o 
  -4  20   1        3.06        3.67      4.17 o 
  -3  20   1       80.51       84.96      8.08 o 
  -2  20   1        1.21        5.19      4.28 o 
  -1  20   1        6.75       11.73      4.79 o 
   0  20   1        3.42        6.44      4.15 o 
   1  20   1       31.62       26.32      5.92 o 
   2  20   1       67.25       80.12      5.99 o 
   3  20   1       10.12        8.50      3.85 o 
   4  20   1       41.58       41.47      8.93 o 
   5  20   1       27.89       29.88      7.16 o 
  -5  21   1       87.15       82.11     17.39 o 
  -4  21   1        1.61        2.72      4.38 o 
  -3  21   1        4.40        4.13      4.96 o 
  -2  21   1        1.01        1.15      4.41 o 
  -1  21   1       10.92       15.22      6.52 o 
   0  21   1       16.28       16.36      8.08 o 
   1  21   1       20.38       26.38      9.26 o 
   2  21   1        1.19       -1.02      2.53 o 
   3  21   1       11.93        9.32      4.22 o 
   4  21   1        3.88        2.11      3.71 o 
  -3  22   1        4.70        0.28      3.65 o 
  -2  22   1       96.34      105.24      9.86 o 
  -1  22   1       61.28       60.76     13.87 o 
   0  22   1        6.02       13.30      9.69 o 
   1  22   1       28.73       34.72     15.63 o 
   2  22   1        9.91       12.89      8.43 o 
   3  22   1       27.39       32.36      8.50 o 
 -12   0   2        0.02        1.05     10.61 o 
 -10   0   2       49.74       34.95     14.34 o 
  -8   0   2        1.36        8.47      2.73 o 
  -6   0   2      207.29      250.28      6.24 o 
  -4   0   2    10474.16    11610.83    201.87 o 
  -2   0   2    13147.23    14159.65    224.89 o 
   0   0   2     2327.75     2063.32     18.94 o 
   2   0   2     1259.69     1225.28     13.90 o 
   4   0   2     1407.71     1548.40     20.95 o 
   6   0   2       27.52       41.27     11.46 o 
   8   0   2       24.35       23.90     13.92 o 
  10   0   2       43.12        0.42      9.56 o 
 -12   1   2        0.32        0.08      6.31 o 
 -11   1   2        5.19        8.59      8.60 o 
 -10   1   2       18.70       13.88      3.93 o 
  -9   1   2      119.21      121.70      6.70 o 
  -8   1   2       74.56       60.19      4.81 o 
  -7   1   2     1327.92     1350.48     16.03 o 
  -6   1   2      195.15      226.61      4.00 o 
  -5   1   2     1076.63     1157.90     13.64 o 
  -4   1   2       66.14       94.85      1.81 o 
  -3   1   2     1776.36     1818.97     19.47 o 
  -2   1   2     5750.82     5850.25     47.10 o 
  -1   1   2     5238.05     5402.61     73.63 o 
   0   1   2     8368.13     7597.05     95.15 o 
   1   1   2      365.67      315.31      2.62 o 
   2   1   2        4.74        8.94      0.76 o 
   3   1   2      604.82      614.25      7.80 o 
   4   1   2      165.25      198.03      4.63 o 
   5   1   2      624.42      574.44      7.71 o 
   6   1   2     1057.34     1013.76     35.30 o 
   7   1   2       30.35       14.53      7.75 o 
   8   1   2      124.66      147.50     10.32 o 
   9   1   2       62.41       59.08     15.96 o 
  10   1   2        0.48        1.15      7.42 o 
  11   1   2       25.33        0.24      7.15 o 
 -12   2   2        4.09        8.64     10.24 o 
 -11   2   2       15.48        3.81      7.58 o 
 -10   2   2        1.44        2.07      2.95 o 
  -9   2   2        1.56       -1.38      3.61 o 
  -8   2   2      124.12      115.93      5.09 o 
  -7   2   2       26.11       16.23      2.12 o 
  -6   2   2       65.97       79.42      2.93 o 
  -5   2   2     1508.88     1654.09     18.04 o 
  -4   2   2      600.52      623.14      7.27 o 
  -3   2   2     5482.06     5288.84     56.33 o 
  -2   2   2       45.22       37.58      1.35 o 
  -1   2   2    23201.24    24855.98    411.83 o 
   0   2   2      113.55      104.83      1.18 o 
   1   2   2      449.37      412.86      3.55 o 
   2   2   2     1687.90     1799.76     14.82 o 
   3   2   2     1521.46     1546.75     14.01 o 
   4   2   2     1354.72     1442.77     13.76 o 
   5   2   2     1137.53     1153.35     13.27 o 
   6   2   2       77.66       89.81      4.14 o 
   7   2   2     1076.11     1030.14     35.87 o 
   8   2   2       42.34       41.35      5.78 o 
   9   2   2      111.78      138.96     16.88 o 
  10   2   2        0.69        0.45      6.44 o 
  11   2   2        0.37        0.52      7.65 o 
 -12   3   2        1.62       -1.90      8.05 o 
 -11   3   2       20.46       11.23      6.23 o 
 -10   3   2        2.05        2.40      4.12 o 
  -9   3   2      280.83      261.46     13.82 o 
  -8   3   2       15.06       16.65      2.91 o 
  -7   3   2       79.48       88.84      9.10 o 
  -6   3   2      298.53      272.25      7.34 o 
  -5   3   2        0.09        1.78      0.90 o 
  -4   3   2       51.85       34.61      1.84 o 
  -3   3   2      292.48      301.60      3.64 o 
  -2   3   2    15843.15    17371.14    214.40 o 
  -1   3   2    17448.26    18350.46    336.23 o 
   0   3   2    13103.37    12665.18    345.94 o 
   1   3   2     3327.57     2879.10     22.45 o 
   2   3   2      720.01      772.94      6.75 o 
   3   3   2      137.51      139.76      2.54 o 
   4   3   2      141.32      130.87      3.21 o 
   5   3   2      906.70      922.32     11.28 o 
   6   3   2      628.25      667.46     10.00 o 
   7   3   2        1.98        4.49      6.19 o 
   8   3   2      429.33      418.47     25.59 o 
   9   3   2        0.55       -5.97      8.35 o 
  10   3   2        6.85       -0.46      6.44 o 
  11   3   2        0.22       -0.28      7.16 o 
 -12   4   2        3.17        2.53      8.35 o 
 -11   4   2        1.43        4.33      6.29 o 
 -10   4   2      110.36      125.77      9.45 o 
  -9   4   2      142.54      138.59      6.04 o 
  -8   4   2       10.70       12.03      2.57 o 
  -7   4   2      388.72      387.24      7.46 o 
  -6   4   2      973.69      888.90     11.62 o 
  -5   4   2      168.05      179.30      3.87 o 
  -4   4   2     2110.25     2097.66     21.77 o 
  -3   4   2     7017.19     7256.54     84.77 o 
  -2   4   2    12328.24    12911.19    203.52 o 
  -1   4   2      129.68       98.52      1.06 o 
   0   4   2     9840.19     9321.35    116.61 o 
   1   4   2        9.07        8.06      1.26 o 
   2   4   2      814.46      732.26      7.59 o 
   3   4   2      108.17      118.30      2.44 o 
   4   4   2     1386.69     1470.45     15.44 o 
   5   4   2       11.87       12.03      1.87 o 
   6   4   2      611.30      608.79      9.96 o 
   7   4   2       19.43       21.02      2.97 o 
   8   4   2        9.96       12.36      9.69 o 
   9   4   2       32.82       10.14      9.84 o 
  10   4   2        4.88        0.70      6.78 o 
  11   4   2        3.60        9.94     11.83 o 
 -12   5   2       80.80       92.33     17.18 o 
 -11   5   2        2.08        3.34      3.31 o 
 -10   5   2        0.18       -0.69      2.12 o 
  -9   5   2      297.35      323.06      8.18 o 
  -8   5   2       92.72       88.09      4.50 o 
  -7   5   2       38.42       31.72      2.82 o 
  -6   5   2       25.06       32.62      2.30 o 
  -5   5   2     2237.81     2249.62     25.87 o 
  -4   5   2        2.36        5.60      1.31 o 
  -3   5   2      258.31      267.43      3.74 o 
  -2   5   2      401.42      343.84      6.95 o 
  -1   5   2      463.13      434.16      6.34 o 
   0   5   2       23.78       52.20      1.54 o 
   1   5   2      651.11      708.96      7.31 o 
   2   5   2      876.78      845.36      9.04 o 
   3   5   2      298.47      314.13      4.61 o 
   4   5   2      170.29      144.19      3.53 o 
   5   5   2      174.52      192.68      4.74 o 
   6   5   2       29.85       27.95      3.56 o 
   7   5   2       20.03       21.01      3.00 o 
   8   5   2      126.72      144.09      6.05 o 
   9   5   2        0.19        1.93      2.99 o 
  10   5   2        0.50        6.91      9.52 o 
  11   5   2        0.43       -5.54     16.48 o 
 -12   6   2        0.42        3.43      3.72 o 
 -11   6   2       34.33       40.32      5.99 o 
 -10   6   2        0.00        1.52      2.29 o 
  -9   6   2        4.00        3.19      2.81 o 
  -8   6   2      184.18      192.96      6.25 o 
  -7   6   2      331.09      322.68      8.15 o 
  -6   6   2        1.64        3.84      1.48 o 
  -5   6   2       19.02       27.92      2.54 o 
  -4   6   2      619.88      631.12      9.32 o 
  -3   6   2     1309.60     1213.92     12.29 o 
  -2   6   2      728.22      736.13     12.59 o 
  -1   6   2     1373.83     1518.48     15.58 o 
   0   6   2      577.87      614.03     10.28 o 
   1   6   2      904.04      881.91     10.29 o 
   2   6   2     1467.36     1534.91     16.25 o 
   3   6   2      452.83      486.62      6.71 o 
   4   6   2        1.37        0.94      1.10 o 
   5   6   2       56.76       62.25      2.85 o 
   6   6   2      367.24      370.98      7.20 o 
   7   6   2       14.02       20.79      3.23 o 
   8   6   2       12.09        7.64      3.15 o 
   9   6   2       53.99       42.76     13.17 o 
  10   6   2        5.57        7.70      3.79 o 
  11   6   2        5.58        3.72      4.66 o 
 -12   7   2        2.42        5.56      3.96 o 
 -11   7   2       27.49       24.26      4.85 o 
 -10   7   2        5.47        1.89      2.43 o 
  -9   7   2        9.06       10.24      2.98 o 
  -8   7   2       19.18       20.68      3.26 o 
  -7   7   2       84.55       75.06      4.12 o 
  -6   7   2       15.67       18.50      2.87 o 
  -5   7   2      235.73      226.25      5.50 o 
  -4   7   2      285.88      278.18      4.86 o 
  -3   7   2      243.95      275.17      4.11 o 
  -2   7   2     3235.77     3371.64     57.95 o 
  -1   7   2     5025.86     5048.48     56.99 o 
   0   7   2        2.06        2.55      1.04 o 
   1   7   2     1232.84     1113.64     14.78 o 
   2   7   2      115.14      118.08      3.07 o 
   3   7   2      239.11      266.14      5.20 o 
   4   7   2       87.65       76.36      3.17 o 
   5   7   2        9.55        9.60      1.94 o 
   6   7   2       16.98       14.63      2.77 o 
   7   7   2      119.39      106.57      5.42 o 
   8   7   2       23.49       27.31      4.03 o 
   9   7   2        1.22        0.63      2.42 o 
  10   7   2        2.44        2.99      3.56 o 
 -12   8   2        9.53       12.35      6.15 o 
 -11   8   2        6.91        9.87      5.05 o 
 -10   8   2       55.93       64.48     10.28 o 
  -9   8   2        2.36        2.92      2.49 o 
  -8   8   2      350.10      346.91     11.60 o 
  -7   8   2      146.00      140.84      5.46 o 
  -6   8   2      125.30      129.29      4.97 o 
  -5   8   2       10.45        6.60      2.07 o 
  -4   8   2        5.86        3.91      1.57 o 
  -3   8   2      936.15      957.71     18.00 o 
  -2   8   2     4899.51     5076.43     90.25 o 
  -1   8   2      113.70      104.95      2.18 o 
   0   8   2     2644.79     2637.87     38.79 o 
   1   8   2        0.63        0.88      0.92 o 
   2   8   2     1051.16     1162.01     13.46 o 
   3   8   2       23.63       19.34      2.35 o 
   4   8   2        6.70       14.05      2.12 o 
   5   8   2      192.72      189.65      5.45 o 
   6   8   2      959.02      939.53     16.01 o 
   7   8   2      183.74      179.35      6.49 o 
   8   8   2        4.98        9.09      3.28 o 
   9   8   2       16.42       12.03      4.14 o 
  10   8   2       55.57       63.55     13.96 o 
 -11   9   2        1.01       -0.07      3.03 o 
 -10   9   2       26.95       18.53      4.43 o 
  -9   9   2       47.16       42.91      4.49 o 
  -8   9   2      245.25      228.35      7.74 o 
  -7   9   2       12.24       13.26      3.04 o 
  -6   9   2      593.54      582.20     11.32 o 
  -5   9   2       11.71       10.15      2.35 o 
  -4   9   2     1082.82     1130.51     15.73 o 
  -3   9   2      132.07      143.32      4.99 o 
  -2   9   2     2255.68     2319.87     42.72 o 
  -1   9   2      175.56      183.97      2.97 o 
   0   9   2        1.66        4.13      1.53 o 
   1   9   2     1651.97     1808.62     20.96 o 
   2   9   2       16.36       18.95      1.83 o 
   3   9   2       31.70       37.66      2.52 o 
   4   9   2       50.90       57.52      3.30 o 
   5   9   2      102.96      103.81      4.59 o 
   6   9   2      273.23      279.58      8.01 o 
   7   9   2       15.84       16.88      3.77 o 
   8   9   2      198.16      206.84      8.97 o 
   9   9   2        5.19        9.75      4.10 o 
  10   9   2        4.82        7.90      4.52 o 
 -11  10   2       81.85       84.70     11.23 o 
 -10  10   2      111.28      119.29     14.79 o 
  -9  10   2        2.72        3.19      3.00 o 
  -8  10   2      161.87      165.18      7.56 o 
  -7  10   2       37.37       27.56      3.96 o 
  -6  10   2      652.33      653.76     12.66 o 
  -5  10   2      366.17      346.68      9.46 o 
  -4  10   2      222.80      223.09      3.80 o 
  -3  10   2      326.77      345.08     12.45 o 
  -2  10   2      177.18      191.92      7.75 o 
  -1  10   2     2080.55     2043.60     21.14 o 
   0  10   2       12.64       22.57      1.39 o 
   1  10   2      107.11      105.43      4.25 o 
   2  10   2      103.04       93.04      3.13 o 
   3  10   2       87.65       98.93      3.45 o 
   4  10   2        8.27        4.79      1.92 o 
   5  10   2      373.19      389.55      8.76 o 
   6  10   2      117.84      121.30      5.71 o 
   7  10   2      282.00      288.11     10.27 o 
   8  10   2        7.44        3.98      3.03 o 
   9  10   2       25.45       30.34      5.36 o 
  10  10   2        3.89        3.76      4.40 o 
 -11  11   2        9.36       12.47      5.16 o 
 -10  11   2       18.83       11.51      4.59 o 
  -9  11   2      356.18      370.02     10.80 o 
  -8  11   2       12.30       10.68      3.53 o 
  -7  11   2      391.89      418.99     10.16 o 
  -6  11   2        2.05        2.99      2.34 o 
  -5  11   2      583.32      555.00      8.61 o 
  -4  11   2        2.49        4.66      1.30 o 
  -3  11   2        5.53       10.62      4.11 o 
  -2  11   2      408.51      418.96     10.99 o 
  -1  11   2      495.15      503.85      6.03 o 
   0  11   2        5.31        6.68      1.23 o 
   1  11   2      193.36      160.67      4.69 o 
   2  11   2      156.54      153.06      4.06 o 
   3  11   2       97.16      123.54      3.96 o 
   4  11   2       11.49       15.34      2.57 o 
   5  11   2        0.42       -0.34      1.71 o 
   6  11   2       37.11       38.36      4.51 o 
   7  11   2        2.02        0.70      2.81 o 
   8  11   2        1.68       -0.64      2.92 o 
   9  11   2       21.71       20.76      5.70 o 
  10  11   2        5.09        6.95      5.53 o 
 -11  12   2        3.16       -3.12      3.77 o 
 -10  12   2       79.29       77.17     19.36 o 
  -9  12   2       48.52       33.41      9.84 o 
  -8  12   2       52.61       53.14      5.30 o 
  -7  12   2       40.14       32.74      4.48 o 
  -6  12   2      578.73      545.92     10.24 o 
  -5  12   2       10.93       15.71      2.14 o 
  -4  12   2      504.33      505.22      6.52 o 
  -3  12   2       24.74       23.52      3.77 o 
  -2  12   2      257.32      247.38     13.42 o 
  -1  12   2      162.92      139.09      2.47 o 
   0  12   2      804.42      768.09      9.45 o 
   1  12   2        6.52        8.88      2.03 o 
   2  12   2       30.67       32.28      2.73 o 
   3  12   2      246.97      240.08      5.67 o 
   4  12   2      187.01      181.95      6.00 o 
   5  12   2       52.76       60.71      4.31 o 
   6  12   2      122.12      126.87      6.22 o 
   7  12   2       24.61       26.01      5.03 o 
   8  12   2        3.80        5.05      3.50 o 
   9  12   2        0.01        0.00      2.87 o 
 -10  13   2       19.14       11.16      4.28 o 
  -9  13   2        2.60        0.79      2.50 o 
  -8  13   2        0.17        1.06      2.26 o 
  -7  13   2       16.34       16.45      3.40 o 
  -6  13   2        7.89        4.10      1.97 o 
  -5  13   2      322.51      308.41      9.24 o 
  -4  13   2      302.37      300.77      9.14 o 
  -3  13   2       43.46       45.32      4.92 o 
  -2  13   2      566.81      540.05     12.38 o 
  -1  13   2       30.78       24.55      1.54 o 
   0  13   2      130.77      117.09      3.34 o 
   1  13   2        2.46        3.22      1.53 o 
   2  13   2      217.93      221.39      6.21 o 
   3  13   2       89.42       98.52      4.15 o 
   4  13   2      141.18      152.58      5.90 o 
   5  13   2       61.70       63.40      5.95 o 
   6  13   2      470.17      491.13     12.36 o 
   7  13   2        0.31       -0.28      2.37 o 
   8  13   2      144.01      162.38      8.80 o 
   9  13   2       15.62        7.87      4.69 o 
 -10  14   2        0.23       -2.23      4.34 o 
  -9  14   2        0.37        1.84      3.19 o 
  -8  14   2      109.17      117.36      6.69 o 
  -7  14   2       11.37        8.06      2.33 o 
  -6  14   2       23.90       22.00      1.99 o 
  -5  14   2        0.44        0.77      0.88 o 
  -4  14   2        4.19        7.79      4.67 o 
  -3  14   2      566.94      571.87     22.06 o 
  -2  14   2       20.24       29.31      4.04 o 
  -1  14   2      361.34      329.75      5.39 o 
   0  14   2     2424.24     2397.66     32.88 o 
   1  14   2      140.36      137.90      4.31 o 
   2  14   2      253.54      251.96      5.74 o 
   3  14   2        6.26        5.94      2.17 o 
   4  14   2        1.74        3.50      2.28 o 
   5  14   2       46.54       56.14      8.67 o 
   6  14   2        0.77        0.86      2.76 o 
   7  14   2       75.69       80.35     11.15 o 
   8  14   2        0.70        0.98      2.94 o 
  -9  15   2       53.30       60.10      8.54 o 
  -8  15   2       35.45       32.53      5.17 o 
  -7  15   2      335.96      344.13      8.51 o 
  -6  15   2       21.12       13.95      2.23 o 
  -5  15   2        7.67        8.23      3.93 o 
  -4  15   2       12.25       12.72      4.52 o 
  -3  15   2       15.80       15.56      4.49 o 
  -2  15   2       91.63       81.68      6.25 o 
  -1  15   2      482.13      455.81      7.31 o 
   0  15   2      288.91      302.83      6.70 o 
   1  15   2      412.71      420.56      7.98 o 
   2  15   2      324.67      333.56      7.11 o 
   3  15   2       63.44       71.86      4.15 o 
   4  15   2      174.60      176.62      6.04 o 
   5  15   2       20.02       17.66      5.24 o 
   6  15   2        5.14        4.53      3.01 o 
   7  15   2        2.77        2.72      3.36 o 
   8  15   2       24.32       13.97      5.46 o 
  -9  16   2       12.82        4.97      4.12 o 
  -8  16   2      124.22      121.46     15.40 o 
  -7  16   2       11.64       14.32      5.43 o 
  -6  16   2       32.45       33.32      5.47 o 
  -5  16   2      182.73      195.46     11.36 o 
  -4  16   2      248.32      254.98     14.37 o 
  -3  16   2      184.11      189.56     10.30 o 
  -2  16   2        0.06       -1.41      4.29 o 
  -1  16   2       75.34       79.68      3.47 o 
   0  16   2      212.57      191.80      5.19 o 
   1  16   2       68.21       59.13      4.24 o 
   2  16   2       19.17       12.00      2.42 o 
   3  16   2       28.54       34.55      3.21 o 
   4  16   2        2.51        4.46      2.88 o 
   5  16   2       54.83       53.90      9.17 o 
   6  16   2       13.39        5.69      3.36 o 
   7  16   2       33.22       18.63      6.92 o 
   8  16   2        0.30       -0.01      5.08 o 
  -8  17   2       28.23       24.01      6.19 o 
  -7  17   2        7.77        4.06      4.56 o 
  -6  17   2        8.29       11.13      4.55 o 
  -5  17   2       71.45       80.16      7.72 o 
  -4  17   2      457.85      486.57     26.08 o 
  -3  17   2        9.34        6.70      3.89 o 
  -2  17   2      619.81      618.79     16.82 o 
  -1  17   2       36.57       35.53      2.79 o 
   0  17   2        0.11        0.50      1.68 o 
   1  17   2        0.04       -0.79      2.33 o 
   2  17   2        0.70        1.98      2.00 o 
   3  17   2        5.41        5.81      2.28 o 
   4  17   2       49.07       51.07      4.33 o 
   5  17   2       14.03       14.83      3.50 o 
   6  17   2       19.02       13.43      4.69 o 
   7  17   2        0.86        0.75      2.57 o 
  -8  18   2        0.28       -0.20      2.74 o 
  -7  18   2       25.90       24.72      6.00 o 
  -6  18   2       27.89       28.68      5.89 o 
  -5  18   2      183.13      194.53     13.03 o 
  -4  18   2       26.01       25.95      8.40 o 
  -3  18   2      273.76      298.57     12.26 o 
  -2  18   2      295.44      305.82     16.44 o 
  -1  18   2        0.15        0.52      1.11 o 
   0  18   2      103.62      100.20      4.27 o 
   1  18   2       26.03       19.26      2.92 o 
   2  18   2       23.23       11.40      3.68 o 
   3  18   2       22.77       19.82      3.91 o 
   4  18   2        8.25        9.43      2.85 o 
   5  18   2        6.50        7.69      2.89 o 
   6  18   2        1.08        0.63      3.89 o 
  -7  19   2        3.74        7.75      5.67 o 
  -6  19   2        0.19        3.56      4.05 o 
  -5  19   2        3.19        5.07      4.82 o 
  -4  19   2      115.44      116.21      9.08 o 
  -3  19   2       30.00       30.40      7.96 o 
  -2  19   2       35.47       40.16      6.97 o 
  -1  19   2      622.35      624.19     20.89 o 
   0  19   2        4.04        4.84      2.63 o 
   1  19   2       75.37       66.02      4.30 o 
   2  19   2       24.86       17.57      4.32 o 
   3  19   2       66.69       69.31      9.29 o 
   4  19   2        1.97        2.19      2.36 o 
   5  19   2       24.89       17.20      5.02 o 
   6  19   2        1.52        7.11      4.64 o 
  -6  20   2        2.53        2.02      4.19 o 
  -5  20   2       12.89       15.14      7.40 o 
  -4  20   2       12.91       16.37      5.49 o 
  -3  20   2        9.44       14.38      5.58 o 
  -2  20   2      115.90      126.82     10.96 o 
  -1  20   2       29.43       33.70      7.46 o 
   0  20   2       91.91       93.05      9.92 o 
   1  20   2       13.75       15.60      3.52 o 
   2  20   2       12.54       12.29      4.20 o 
   3  20   2        1.30        1.95      3.13 o 
   4  20   2       37.47       34.76      8.75 o 
   5  20   2       24.02       28.75      9.10 o 
  -5  21   2       24.41       30.03      6.45 o 
  -4  21   2       21.12       24.71      6.30 o 
  -3  21   2        2.65        3.13      6.08 o 
  -2  21   2       27.21       23.45      7.16 o 
  -1  21   2        0.91       -2.09      4.08 o 
   0  21   2       59.72       56.12      8.70 o 
   1  21   2       10.38       10.13      7.51 o 
   2  21   2       44.04       42.53     10.25 o 
   3  21   2        2.34        5.68      3.78 o 
   4  21   2        7.25        5.85      4.28 o 
  -3  22   2        1.32       -4.82      5.73 o 
  -2  22   2        4.42        2.69      4.79 o 
  -1  22   2       26.25       25.99      9.37 o 
   0  22   2       34.31       47.91     11.04 o 
   1  22   2        0.51        4.62      6.83 o 
   2  22   2       39.49       36.63      8.71 o 
 -13   0   3       18.48        0.07      9.07 o 
 -11   0   3        0.01        0.14      3.80 o 
  -9   0   3       20.26       15.87      4.69 o 
  -7   0   3     3430.76     3484.52     63.04 o 
  -5   0   3     4464.93     4640.54    116.16 o 
  -3   0   3     6323.87     6942.24    105.23 o 
  -1   0   3     3099.67     3101.93     63.89 o 
   1   0   3     2119.24     2179.30     24.13 o 
   3   0   3      149.35      154.83      3.65 o 
   5   0   3     1551.64     1556.39     28.86 o 
   7   0   3       50.19       64.57     11.50 o 
   9   0   3       39.06       -1.62     10.76 o 
  11   0   3       48.22        0.28     11.32 o 
 -13   1   3       10.47        0.36      8.19 o 
 -12   1   3        0.44        0.31      4.27 o 
 -11   1   3        8.86        6.99      4.96 o 
 -10   1   3        9.99        6.20      3.13 o 
  -9   1   3       73.40       59.89      4.84 o 
  -8   1   3     1250.43     1314.78     20.42 o 
  -7   1   3      368.64      394.35      7.55 o 
  -6   1   3     1340.05     1353.98     16.12 o 
  -5   1   3      406.70      502.73     13.88 o 
  -4   1   3      423.02      400.24      4.30 o 
  -3   1   3     6523.50     6646.10     57.29 o 
  -2   1   3    10652.69    11429.19    119.03 o 
  -1   1   3      581.56      522.17      6.53 o 
   0   1   3     8442.56     8069.88     79.07 o 
   1   1   3      225.33      202.61      2.36 o 
   2   1   3     1346.33     1187.94     10.44 o 
   3   1   3       33.47       35.33      1.54 o 
   4   1   3      583.60      546.40      6.81 o 
   5   1   3      302.41      287.78      6.27 o 
   6   1   3      120.52      129.79      5.13 o 
   7   1   3      315.57      338.15     11.29 o 
   8   1   3        1.65        0.71      2.73 o 
   9   1   3       28.92       -1.63      8.76 o 
  10   1   3        1.77       -0.27      6.76 o 
  11   1   3        0.18        0.07      7.06 o 
 -13   2   3       10.56        0.13      6.81 o 
 -12   2   3       40.44       37.43     23.12 o 
 -11   2   3       75.24       74.26      7.73 o 
 -10   2   3       21.77       32.74      4.95 o 
  -9   2   3      191.75      208.47      6.23 o 
  -8   2   3       22.29       18.14      2.54 o 
  -7   2   3     1232.28     1347.28     17.46 o 
  -6   2   3       11.80       20.49      2.14 o 
  -5   2   3     1447.93     1456.53     16.39 o 
  -4   2   3     4894.64     4721.33     51.54 o 
  -3   2   3     1295.85     1254.10      9.72 o 
  -2   2   3    11061.92    11587.31    121.54 o 
  -1   2   3     3339.31     3217.40     26.60 o 
   0   2   3    17372.91    16524.58    483.05 o 
   1   2   3     1310.12     1244.57     10.25 o 
   2   2   3      981.33      987.81      8.41 o 
   3   2   3        2.67        3.53      1.06 o 
   4   2   3       62.27       74.92      5.83 o 
   5   2   3        8.71        9.29      2.08 o 
   6   2   3      219.62      235.56      9.45 o 
   7   2   3      351.87      353.37     13.56 o 
   8   2   3      164.37      182.14      9.33 o 
   9   2   3        0.15        4.21      5.73 o 
  10   2   3       14.74        0.95      9.34 o 
  11   2   3        0.92       -1.06      9.05 o 
 -13   3   3        3.87        0.48      7.75 o 
 -12   3   3        1.87       -0.69      6.56 o 
 -11   3   3        4.70        2.96      4.77 o 
 -10   3   3      286.61      286.07      8.61 o 
  -9   3   3        0.09        0.18      2.14 o 
  -8   3   3        0.49        0.03      1.16 o 
  -7   3   3        2.36        1.57      1.29 o 
  -6   3   3     1539.90     1498.17     17.57 o 
  -5   3   3      478.06      452.68      7.31 o 
  -4   3   3       24.77       17.50      1.00 o 
  -3   3   3     2162.69     2146.46     19.40 o 
  -2   3   3     1554.00     1532.28     13.28 o 
  -1   3   3     1956.99     1951.55     16.26 o 
   0   3   3      730.06      706.06      6.44 o 
   1   3   3       37.71       35.59      1.35 o 
   2   3   3      571.23      553.66      5.64 o 
   3   3   3      160.93      175.04      3.07 o 
   4   3   3      314.79      345.54      5.90 o 
   5   3   3       81.96       93.17      4.29 o 
   6   3   3       16.05       19.02      4.10 o 
   7   3   3       14.70       16.47      4.51 o 
   8   3   3       25.82       11.14      8.97 o 
   9   3   3       35.20       -0.28      3.75 o 
  10   3   3        6.78       -1.04      7.78 o 
 -13   4   3        0.71        0.63      7.80 o 
 -12   4   3        0.59        3.78      3.98 o 
 -11   4   3        0.02        0.84      2.79 o 
 -10   4   3        1.89        4.02      2.82 o 
  -9   4   3      297.91      288.06      6.88 o 
  -8   4   3       21.36       20.86      2.42 o 
  -7   4   3     1474.38     1454.63     18.76 o 
  -6   4   3      407.43      398.77      7.64 o 
  -5   4   3      119.31      122.59      2.78 o 
  -4   4   3      773.88      809.59      9.46 o 
  -3   4   3      388.53      447.07      7.19 o 
  -2   4   3      542.58      527.08      4.92 o 
  -1   4   3    30724.69    31326.42   1075.64 o 
   0   4   3     2210.11     2260.72     19.42 o 
   1   4   3       71.32       63.38      1.61 o 
   2   4   3       12.01       11.00      1.08 o 
   3   4   3      332.36      369.49      5.00 o 
   4   4   3      593.07      602.51      8.44 o 
   5   4   3      618.94      582.12      9.77 o 
   6   4   3       89.40       95.23      4.56 o 
   7   4   3       10.48       11.17      4.31 o 
   8   4   3        0.14        2.83      6.93 o 
   9   4   3        8.67       -0.39      6.09 o 
  10   4   3        1.10       -0.53      8.59 o 
 -12   5   3       13.73       18.01      5.48 o 
 -11   5   3        6.29        3.35      2.97 o 
 -10   5   3       45.07       37.99      4.23 o 
  -9   5   3      229.33      282.73     21.18 o 
  -8   5   3      225.62      241.31      6.52 o 
  -7   5   3      166.61      182.46      4.73 o 
  -6   5   3      542.31      567.97      7.93 o 
  -5   5   3      905.16      917.83     12.14 o 
  -4   5   3       32.84       39.42      1.57 o 
  -3   5   3      292.42      265.33      4.76 o 
  -2   5   3     2004.80     2174.21     22.72 o 
  -1   5   3      997.59      928.15      9.08 o 
   0   5   3      289.27      302.51      3.75 o 
   1   5   3      594.83      578.69      6.32 o 
   2   5   3       15.29       20.81      1.35 o 
   3   5   3        4.04        8.11      1.38 o 
   4   5   3       72.46       66.47      2.90 o 
   5   5   3      644.96      671.42      9.96 o 
   6   5   3       43.93       32.87      3.23 o 
   7   5   3      318.82      322.87      9.01 o 
   8   5   3       30.38       24.58      4.98 o 
   9   5   3        0.06       -1.70      3.71 o 
  10   5   3        0.95        3.07      9.22 o 
 -12   6   3       47.62       65.16     11.47 o 
 -11   6   3       24.62       17.13      5.32 o 
 -10   6   3       43.57       60.45      4.40 o 
  -9   6   3      121.09      128.27      9.05 o 
  -8   6   3      349.79      356.71      8.44 o 
  -7   6   3      107.94      113.32      4.27 o 
  -6   6   3      274.64      293.33      6.28 o 
  -5   6   3     1016.87      985.13     13.13 o 
  -4   6   3       12.71       22.16      2.27 o 
  -3   6   3        0.92        0.97      0.57 o 
  -2   6   3      545.05      491.90      8.62 o 
  -1   6   3      318.11      350.05      6.49 o 
   0   6   3     1181.92     1172.77     12.81 o 
   1   6   3      834.69      865.44      9.88 o 
   2   6   3      484.43      567.31      7.29 o 
   3   6   3      815.63      892.20     10.45 o 
   4   6   3      505.62      521.56      8.00 o 
   5   6   3      281.65      301.34      6.45 o 
   6   6   3      193.80      208.62      6.18 o 
   7   6   3      226.06      240.24     10.30 o 
   8   6   3       48.59       48.76      4.57 o 
   9   6   3       27.46       22.91      6.88 o 
  10   6   3       11.82       13.06      7.20 o 
 -12   7   3        0.61        2.63      3.73 o 
 -11   7   3       62.67       61.03     11.44 o 
 -10   7   3       13.76       11.20      3.13 o 
  -9   7   3      222.50      228.89      6.93 o 
  -8   7   3     1213.84     1205.72     20.53 o 
  -7   7   3        7.91        7.73      2.31 o 
  -6   7   3      363.60      317.63      9.17 o 
  -5   7   3     1198.61     1207.55     14.49 o 
  -4   7   3       47.96       41.24      1.51 o 
  -3   7   3      182.51      174.39      9.19 o 
  -2   7   3      890.71      911.52     13.93 o 
  -1   7   3       13.19       22.27      1.86 o 
   0   7   3     1733.25     1842.73     20.17 o 
   1   7   3      589.15      680.91      8.56 o 
   2   7   3        0.27        1.66      1.13 o 
   3   7   3       71.44      101.63      3.77 o 
   4   7   3        2.65        1.08      1.42 o 
   5   7   3        0.24        1.87      1.69 o 
   6   7   3      247.86      225.83      6.44 o 
   7   7   3      417.49      425.96     10.38 o 
   8   7   3       24.54       16.01      3.67 o 
   9   7   3       13.99        8.98      4.20 o 
  10   7   3       22.74       14.11      6.33 o 
 -12   8   3        2.26        1.37      3.41 o 
 -11   8   3      200.42      210.34      9.99 o 
 -10   8   3       11.40        7.72      3.87 o 
  -9   8   3       16.78       18.35      3.98 o 
  -8   8   3       10.67        8.15      2.84 o 
  -7   8   3      701.66      670.64     12.76 o 
  -6   8   3      137.66      127.16      4.23 o 
  -5   8   3     1836.26     1810.02     22.40 o 
  -4   8   3       52.64       57.14      2.37 o 
  -3   8   3      353.63      307.18     13.83 o 
  -2   8   3      684.30      731.01     11.64 o 
  -1   8   3      650.66      649.14      8.38 o 
   0   8   3       90.13       88.83      3.00 o 
   1   8   3     1268.52     1333.97     15.29 o 
   2   8   3       65.96       66.06      2.65 o 
   3   8   3       24.43       24.86      2.27 o 
   4   8   3      100.75      103.02      4.22 o 
   5   8   3       22.37       19.12      3.14 o 
   6   8   3       13.96       15.92      3.09 o 
   7   8   3      133.16      132.18      6.11 o 
   8   8   3        0.39        2.10      2.65 o 
   9   8   3        9.90        7.02      3.83 o 
  10   8   3        2.41        2.40      3.32 o 
 -12   9   3        0.95        1.01      3.32 o 
 -11   9   3        4.43        0.27      2.35 o 
 -10   9   3       49.14       51.13      9.79 o 
  -9   9   3       13.89       13.46      3.44 o 
  -8   9   3       87.78       92.63      5.56 o 
  -7   9   3       15.31        8.94      2.57 o 
  -6   9   3      117.15      120.13      3.84 o 
  -5   9   3       43.52       43.59      2.90 o 
  -4   9   3        8.62       18.44      4.41 o 
  -3   9   3     1162.55     1148.93     22.61 o 
  -2   9   3      117.37      108.38      3.28 o 
  -1   9   3     1471.17     1410.11     16.92 o 
   0   9   3     1136.77     1224.01     16.57 o 
   1   9   3      657.29      667.75      9.46 o 
   2   9   3      142.51      144.42      3.79 o 
   3   9   3      228.48      205.21      5.40 o 
   4   9   3      376.42      374.11      7.55 o 
   5   9   3      198.08      194.25      7.38 o 
   6   9   3       93.32       94.39      5.36 o 
   7   9   3       35.22       34.05      4.38 o 
   8   9   3        0.02        0.87      2.58 o 
   9   9   3       12.01        7.62      4.70 o 
  10   9   3       12.06       13.28      5.05 o 
 -11  10   3       31.44       31.28      7.44 o 
 -10  10   3       16.76       27.25      5.67 o 
  -9  10   3       56.42       51.86      5.43 o 
  -8  10   3       69.40       71.16      5.09 o 
  -7  10   3      401.37      379.96      8.82 o 
  -6  10   3       11.01        8.75      1.86 o 
  -5  10   3       64.33       61.55      3.09 o 
  -4  10   3      890.38      854.27     18.75 o 
  -3  10   3       63.22       79.03      5.71 o 
  -2  10   3      144.51      128.84      5.11 o 
  -1  10   3       31.03       24.02      2.03 o 
   0  10   3       26.18       18.84      1.97 o 
   1  10   3      395.89      339.18      6.19 o 
   2  10   3      144.16      127.71      4.18 o 
   3  10   3       76.02       80.05      3.76 o 
   4  10   3      223.82      214.32      6.18 o 
   5  10   3      311.29      322.40      8.83 o 
   6  10   3      372.46      387.28     11.37 o 
   7  10   3        8.40       11.63      3.84 o 
   8  10   3       27.58       32.55      4.80 o 
   9  10   3        0.58        1.97      3.32 o 
 -11  11   3        0.29        0.52      2.21 o 
 -10  11   3       32.45       28.20      4.72 o 
  -9  11   3       10.50        5.62      3.26 o 
  -8  11   3       21.62       17.63      3.60 o 
  -7  11   3       35.00       38.26      3.61 o 
  -6  11   3      497.10      455.17      8.20 o 
  -5  11   3       64.22       63.09      1.73 o 
  -4  11   3       18.37       18.81      3.56 o 
  -3  11   3      112.21      119.38      6.23 o 
  -2  11   3      140.79      131.29      7.18 o 
  -1  11   3      239.11      262.64      4.05 o 
   0  11   3       17.50       19.34      2.34 o 
   1  11   3      219.24      215.54      5.72 o 
   2  11   3       72.31       75.52      3.44 o 
   3  11   3        1.34        1.64      1.91 o 
   4  11   3      166.90      157.98      5.85 o 
   5  11   3       48.05       44.54      4.38 o 
   6  11   3       60.55       49.79      5.89 o 
   7  11   3       28.51       22.78      4.19 o 
   8  11   3        3.81        2.76      3.15 o 
   9  11   3        5.46       10.74      6.12 o 
 -11  12   3        2.37        1.14      3.06 o 
 -10  12   3        6.24        2.36      2.91 o 
  -9  12   3       29.22       26.85      7.32 o 
  -8  12   3        0.31       -1.19      2.16 o 
  -7  12   3        7.23        8.11      2.07 o 
  -6  12   3      157.90      151.71      5.09 o 
  -5  12   3      163.71      147.41      6.29 o 
  -4  12   3        6.49        6.90      3.44 o 
  -3  12   3      170.54      176.60      7.92 o 
  -2  12   3       83.57       73.37      5.12 o 
  -1  12   3      105.44      108.52      2.13 o 
   0  12   3       41.17       49.71      2.02 o 
   1  12   3      244.63      210.16      5.62 o 
   2  12   3      273.71      270.10      6.21 o 
   3  12   3      105.37      110.60      4.47 o 
   4  12   3      176.73      187.99      6.77 o 
   5  12   3      921.94      883.59     15.89 o 
   6  12   3        1.36        0.15      2.34 o 
   7  12   3        3.71        2.47      3.23 o 
   8  12   3        9.50        7.86      4.12 o 
   9  12   3        1.75        3.23      4.36 o 
 -11  13   3        3.53        4.84      7.66 o 
 -10  13   3        0.84       -1.05      3.06 o 
  -9  13   3        8.03        7.01      2.95 o 
  -8  13   3        3.10        2.14      2.01 o 
  -7  13   3        7.77        6.92      1.87 o 
  -6  13   3      111.82      109.38      6.84 o 
  -5  13   3       40.99       33.28      4.27 o 
  -4  13   3       72.15       78.75      7.07 o 
  -3  13   3      820.16      806.71     20.77 o 
  -2  13   3       34.54       40.43      4.92 o 
  -1  13   3     1846.45     1856.27     19.92 o 
   0  13   3        4.73        3.62      1.22 o 
   1  13   3     1230.82     1158.49     18.40 o 
   2  13   3      157.58      155.73      5.17 o 
   3  13   3      310.02      298.47      7.42 o 
   4  13   3      112.51      119.64      5.50 o 
   5  13   3        2.61        6.05      3.19 o 
   6  13   3        1.24        1.56      3.28 o 
   7  13   3       51.19       34.21      8.29 o 
   8  13   3        6.34        6.79      4.36 o 
 -10  14   3        0.30        1.24      2.82 o 
  -9  14   3       36.10       42.03      5.35 o 
  -8  14   3       20.47       21.89      3.59 o 
  -7  14   3       57.98       48.70      3.16 o 
  -6  14   3        0.94        6.54      3.34 o 
  -5  14   3       64.50       67.18      7.16 o 
  -4  14   3      131.66      132.75      9.56 o 
  -3  14   3      939.60      912.61     38.11 o 
  -2  14   3      239.44      247.91      9.68 o 
  -1  14   3       52.02       42.25      1.98 o 
   0  14   3      523.09      524.91      8.38 o 
   1  14   3        0.05        1.92      1.56 o 
   2  14   3      780.69      779.79     13.94 o 
   3  14   3      168.52      180.01      6.17 o 
   4  14   3       30.31       28.11      3.87 o 
   5  14   3       92.27       93.14      5.61 o 
   6  14   3       10.36        7.92      3.49 o 
   7  14   3       33.03       24.45      9.22 o 
   8  14   3       68.89       67.99     19.58 o 
 -10  15   3        7.60        9.60      4.89 o 
  -9  15   3        0.57        0.96      2.86 o 
  -8  15   3      138.79      140.18      8.58 o 
  -7  15   3       36.15       43.29      7.32 o 
  -6  15   3       39.79       42.44      5.36 o 
  -5  15   3        5.05        5.44      3.88 o 
  -4  15   3       36.81       32.71      6.69 o 
  -3  15   3      204.76      214.89     14.96 o 
  -2  15   3        0.08        1.18      3.24 o 
  -1  15   3      284.13      286.96      4.89 o 
   0  15   3       29.93       24.68      2.19 o 
   1  15   3       40.13       47.21      2.91 o 
   2  15   3      217.45      214.41      7.44 o 
   3  15   3        0.09        0.76      2.00 o 
   4  15   3      149.90      176.04      6.87 o 
   5  15   3        6.89        6.03      3.35 o 
   6  15   3       13.66       10.07      3.71 o 
   7  15   3        4.23        3.22      3.44 o 
   8  15   3        5.37       -2.74     13.99 o 
  -9  16   3        6.54        9.24      4.84 o 
  -8  16   3        3.79        8.63      5.86 o 
  -7  16   3      255.43      283.62     12.76 o 
  -6  16   3       16.40       18.52      4.91 o 
  -5  16   3      173.20      175.56     10.00 o 
  -4  16   3       11.56        9.18      6.01 o 
  -3  16   3       50.07       48.12      5.86 o 
  -2  16   3        2.38       -0.14      2.47 o 
  -1  16   3       10.20        8.32      1.32 o 
   0  16   3       13.64       13.56      2.06 o 
   1  16   3        9.62        8.57      1.89 o 
   2  16   3        0.17        2.48      1.95 o 
   3  16   3      227.31      234.70      7.54 o 
   4  16   3      100.26      105.22      5.62 o 
   5  16   3        0.86        6.52      4.13 o 
   6  16   3       81.11       89.43     12.14 o 
   7  16   3       32.83       21.84      8.00 o 
  -9  17   3        8.64        8.96      6.41 o 
  -8  17   3        1.99        0.97      3.83 o 
  -7  17   3        1.64        1.72      4.12 o 
  -6  17   3        2.73        1.02      3.62 o 
  -5  17   3      103.94      112.19      8.35 o 
  -4  17   3        2.23        5.91      4.03 o 
  -3  17   3        3.55       11.66      6.82 o 
  -2  17   3      105.53      106.20      7.91 o 
  -1  17   3        6.64        7.26      2.06 o 
   0  17   3       92.03      101.52      3.91 o 
   1  17   3       72.24       72.74      3.51 o 
   2  17   3       19.59       19.76      3.37 o 
   3  17   3        5.58        5.83      2.32 o 
   4  17   3        0.46        0.63      2.48 o 
   5  17   3       39.99       39.15      7.17 o 
   6  17   3        0.36       -1.27      3.31 o 
  -8  18   3        4.97        4.63      4.59 o 
  -7  18   3       19.08       27.06      6.22 o 
  -6  18   3       36.38       33.30      7.05 o 
  -5  18   3        5.33       10.15      5.54 o 
  -4  18   3       49.34       48.54      7.81 o 
  -3  18   3       20.84       24.90      6.39 o 
  -2  18   3      182.05      204.80     12.03 o 
  -1  18   3       87.85       94.35      8.08 o 
   0  18   3        2.10        4.61      2.05 o 
   1  18   3        4.17        1.29      1.77 o 
   2  18   3       77.59       82.67     10.08 o 
   3  18   3        3.22        1.72      2.21 o 
   4  18   3        0.01        2.46      2.64 o 
   5  18   3        3.07        5.98      4.02 o 
   6  18   3       14.29       12.12      4.68 o 
  -7  19   3        2.27        2.89      5.65 o 
  -6  19   3      156.19      173.57     10.99 o 
  -5  19   3        0.29       -3.98      3.98 o 
  -4  19   3       49.84       55.30      7.55 o 
  -3  19   3       60.97       70.34      8.11 o 
  -2  19   3      149.72      136.73      9.86 o 
  -1  19   3        0.88        0.58      3.74 o 
   0  19   3       46.60       55.27      9.44 o 
   1  19   3      111.62      104.44      4.98 o 
   2  19   3       99.53      120.26      4.88 o 
   3  19   3        1.44        1.73      2.27 o 
   4  19   3       32.02       29.00      5.16 o 
   5  19   3       17.08       10.34      5.12 o 
  -6  20   3       12.32       17.18      7.12 o 
  -5  20   3       84.55       64.87     17.74 o 
  -4  20   3       59.04       56.05      9.25 o 
  -3  20   3        0.05        2.19      4.73 o 
  -2  20   3      102.83      106.78     12.01 o 
  -1  20   3      151.62      167.50     12.04 o 
   0  20   3      138.09      143.46     13.85 o 
   1  20   3        8.22       16.50      6.73 o 
   2  20   3       60.38       52.58      9.89 o 
   3  20   3        2.89        3.33      2.46 o 
   4  20   3        0.91        3.81      3.95 o 
  -5  21   3       51.31       49.17     10.82 o 
  -4  21   3        4.98        2.01      4.49 o 
  -3  21   3      144.18      162.84     11.59 o 
  -2  21   3        1.02       -0.61      3.69 o 
  -1  21   3       10.44       16.56      7.23 o 
   0  21   3       16.14       13.57      6.90 o 
   1  21   3       10.51       15.56      7.23 o 
   2  21   3        0.17        1.64      4.70 o 
   3  21   3       52.20       67.22     13.67 o 
  -3  22   3        9.68        3.29      5.34 o 
  -2  22   3       13.83       16.81      7.84 o 
  -1  22   3       18.72       22.49      7.28 o 
   0  22   3       10.80       12.67     10.06 o 
   1  22   3       77.29       91.14     13.43 o 
 -12   0   4        5.51       -2.15      4.77 o 
 -10   0   4       22.30       23.64      5.78 o 
  -8   0   4      145.94      135.33      8.66 o 
  -6   0   4        0.31        5.44      1.52 o 
  -4   0   4      500.34      474.81      7.04 o 
  -2   0   4      886.97      891.29     29.51 o 
   0   0   4       15.95       25.95      0.99 o 
   2   0   4      420.03      399.22      6.39 o 
   4   0   4     1468.69     1458.37     31.08 o 
   6   0   4     1268.12     1167.17     27.09 o 
   8   0   4       12.07       13.16      7.54 o 
  10   0   4       17.93       -0.49     10.97 o 
 -13   1   4        0.01        0.16      6.18 o 
 -12   1   4       23.11       12.93      8.78 o 
 -11   1   4        1.87        1.58      3.00 o 
 -10   1   4        0.53        5.63      3.00 o 
  -9   1   4      109.90      106.15      3.99 o 
  -8   1   4       57.45       61.74      5.90 o 
  -7   1   4      397.61      390.14      6.41 o 
  -6   1   4      231.77      267.55      4.14 o 
  -5   1   4     1263.83     1256.83     11.97 o 
  -4   1   4       12.66        4.91      0.56 o 
  -3   1   4     7966.88     8792.41     84.06 o 
  -2   1   4       38.19       39.98      5.70 o 
  -1   1   4     1018.64      880.91      6.18 o 
   0   1   4       67.16       70.07      1.25 o 
   1   1   4     1031.85     1109.74      9.63 o 
   2   1   4        9.55        9.87      1.17 o 
   3   1   4     1671.52     1781.32     17.49 o 
   4   1   4      177.38      187.10      3.99 o 
   5   1   4      784.09      806.93     11.92 o 
   6   1   4      392.38      398.18      9.85 o 
   7   1   4      223.44      207.76      8.41 o 
   8   1   4       36.13       29.22     11.53 o 
   9   1   4        7.20       -1.83      7.90 o 
  10   1   4        3.26       -0.19      7.90 o 
 -13   2   4       35.53        1.41      8.18 o 
 -12   2   4        4.88        1.28      4.49 o 
 -11   2   4       35.29       35.19      6.64 o 
 -10   2   4      193.75      196.22     10.28 o 
  -9   2   4       40.96       47.48      3.69 o 
  -8   2   4      193.25      194.94      5.73 o 
  -7   2   4      140.41      158.72      3.90 o 
  -6   2   4      102.84       98.93      2.67 o 
  -5   2   4        1.14        3.04      0.84 o 
  -4   2   4       24.63       30.30      0.82 o 
  -3   2   4      193.11      169.04      1.79 o 
  -2   2   4     6357.17     6628.36     67.02 o 
  -1   2   4     8121.47     7754.86     68.40 o 
   0   2   4      548.07      553.62      4.78 o 
   1   2   4     1577.95     1551.96     13.39 o 
   2   2   4      126.38      136.49      2.73 o 
   3   2   4       43.89       53.77      2.52 o 
   4   2   4       31.70       41.47      2.59 o 
   5   2   4        2.95        3.84      2.23 o 
   6   2   4        0.33        5.32      3.32 o 
   7   2   4       36.04       56.13      5.54 o 
   8   2   4        3.21        6.39      4.65 o 
   9   2   4       13.39        1.53      7.72 o 
  10   2   4        6.72        0.35      6.40 o 
 -13   3   4        7.22        5.67      6.91 o 
 -12   3   4       16.52        5.98      6.40 o 
 -11   3   4        0.32        0.11      2.53 o 
 -10   3   4       77.05       64.74      4.50 o 
  -9   3   4      369.64      353.92      8.04 o 
  -8   3   4        4.29        5.88      2.19 o 
  -7   3   4      353.13      334.08      6.04 o 
  -6   3   4      880.64      923.56     11.67 o 
  -5   3   4      260.16      218.56      3.02 o 
  -4   3   4       25.93       16.34      1.29 o 
  -3   3   4      623.78      548.83      4.95 o 
  -2   3   4      605.73      526.21      8.37 o 
  -1   3   4     1898.42     1736.98     14.23 o 
   0   3   4     1553.26     1452.44     12.78 o 
   1   3   4        2.86        6.32      0.97 o 
   2   3   4      376.16      366.64      4.71 o 
   3   3   4      472.99      556.31      7.02 o 
   4   3   4      223.77      233.77      4.40 o 
   5   3   4      259.71      231.15      6.23 o 
   6   3   4       50.94       47.63      4.68 o 
   7   3   4       59.09       54.14      9.61 o 
   8   3   4        0.33       -0.70      2.69 o 
   9   3   4       12.38        4.63      5.78 o 
  10   3   4        1.04       -0.30      7.08 o 
 -13   4   4        0.38       -2.26      5.30 o 
 -12   4   4        4.10        5.15      4.76 o 
 -11   4   4        5.53        4.57      2.97 o 
 -10   4   4      226.22      236.11      8.95 o 
  -9   4   4      349.72      358.30      8.19 o 
  -8   4   4       29.22       28.36      2.79 o 
  -7   4   4        2.31        4.14      1.81 o 
  -6   4   4      709.29      684.49      9.43 o 
  -5   4   4      266.32      244.21      4.11 o 
  -4   4   4     1551.25     1517.55     14.84 o 
  -3   4   4        5.94        7.43      0.97 o 
  -2   4   4     6621.48     6920.44     82.00 o 
  -1   4   4      226.99      217.38      2.93 o 
   0   4   4       85.94       95.52      2.07 o 
   1   4   4       50.01       48.77      1.68 o 
   2   4   4     1132.81     1336.71     13.10 o 
   3   4   4      387.41      368.92      5.41 o 
   4   4   4      209.48      212.74      4.34 o 
   5   4   4       46.40       44.05      4.04 o 
   6   4   4        3.74        6.12      3.29 o 
   7   4   4      116.95      101.51      8.55 o 
   8   4   4        0.27        0.46      4.35 o 
   9   4   4        0.00       -0.24      7.50 o 
  10   4   4        5.38        0.35      7.31 o 
 -13   5   4        1.09        1.23      3.72 o 
 -12   5   4       30.73       32.65      8.05 o 
 -11   5   4        0.20        0.54      1.95 o 
 -10   5   4       49.20       53.61      6.07 o 
  -9   5   4        3.26        5.10      2.69 o 
  -8   5   4       10.67        9.80      2.45 o 
  -7   5   4       22.99       18.10      1.88 o 
  -6   5   4        1.56        6.79      1.35 o 
  -5   5   4       77.49       69.49      1.80 o 
  -4   5   4     3557.18     3603.93     37.07 o 
  -3   5   4      287.28      258.72      3.78 o 
  -2   5   4     9922.74    10323.01    114.64 o 
  -1   5   4     1710.25     1705.30     16.12 o 
   0   5   4       79.34      104.21      2.17 o 
   1   5   4       85.45      136.12      2.87 o 
   2   5   4      141.72      127.38      2.72 o 
   3   5   4        0.92        3.73      1.39 o 
   4   5   4        1.36        4.38      1.74 o 
   5   5   4      311.65      322.11      6.88 o 
   6   5   4      373.51      364.34      8.37 o 
   7   5   4       70.48      107.73     12.88 o 
   8   5   4       18.61       14.80      4.74 o 
   9   5   4        9.84        4.28     10.25 o 
  10   5   4        0.12       -3.16     10.08 o 
 -12   6   4        2.81        4.97      3.65 o 
 -11   6   4       78.77      105.01      6.50 o 
 -10   6   4        0.39        2.61      2.18 o 
  -9   6   4       94.77      111.20      4.65 o 
  -8   6   4      811.40      830.26     13.18 o 
  -7   6   4      180.15      177.97      5.12 o 
  -6   6   4      564.95      579.81      8.20 o 
  -5   6   4       92.05       82.07      1.79 o 
  -4   6   4      165.09      161.33      2.52 o 
  -3   6   4     5424.14     5753.02     68.91 o 
  -2   6   4       15.80       19.34      0.95 o 
  -1   6   4      735.82      656.23      7.64 o 
   0   6   4     2914.36     2986.97     28.74 o 
   1   6   4        1.25        9.69      1.58 o 
   2   6   4      551.07      526.47      7.03 o 
   3   6   4      184.92      202.92      4.51 o 
   4   6   4       58.93       59.49      3.24 o 
   5   6   4      214.24      217.29      5.79 o 
   6   6   4      350.12      385.50      9.61 o 
   7   6   4      252.62      240.62      8.37 o 
   8   6   4       11.92       10.66      3.52 o 
   9   6   4       28.44       21.10      8.31 o 
  10   6   4       11.90       11.68      8.62 o 
 -12   7   4       26.11       15.37      5.21 o 
 -11   7   4      138.22      139.01      7.67 o 
 -10   7   4        3.17        0.83      2.48 o 
  -9   7   4      196.24      192.75      7.24 o 
  -8   7   4       38.17       39.38      3.88 o 
  -7   7   4      601.39      607.57     10.95 o 
  -6   7   4       25.18       28.37      2.21 o 
  -5   7   4     1254.73     1305.40     12.96 o 
  -4   7   4       81.54       92.09      1.86 o 
  -3   7   4      394.19      373.50      7.15 o 
  -2   7   4       29.03       23.42      1.53 o 
  -1   7   4     1022.44     1170.45     13.00 o 
   0   7   4        3.57       14.61      1.54 o 
   1   7   4      266.29      261.64      4.72 o 
   2   7   4       28.81       30.09      2.36 o 
   3   7   4      566.67      557.70      9.33 o 
   4   7   4       60.59       58.64      3.27 o 
   5   7   4       70.24       68.35      4.22 o 
   6   7   4      254.05      240.68      7.48 o 
   7   7   4       41.22       41.26      4.79 o 
   8   7   4        0.10       -1.40      2.73 o 
   9   7   4        8.46        9.67      5.39 o 
 -12   8   4        0.01        4.16      4.16 o 
 -11   8   4        1.59        7.28      4.02 o 
 -10   8   4       38.86       57.72      5.95 o 
  -9   8   4        4.72        7.28      3.17 o 
  -8   8   4      708.88      719.83     13.60 o 
  -7   8   4       89.13       90.52      4.09 o 
  -6   8   4     2755.88     2773.50     35.55 o 
  -5   8   4      189.71      187.63      3.77 o 
  -4   8   4      137.75      130.78      7.88 o 
  -3   8   4      405.46      435.04     11.48 o 
  -2   8   4      104.04       99.92      1.36 o 
  -1   8   4       10.38        6.09      1.26 o 
   0   8   4       74.44       77.45      2.97 o 
   1   8   4       48.61       41.85      2.67 o 
   2   8   4        5.34        9.90      1.96 o 
   3   8   4      184.33      186.26      4.96 o 
   4   8   4       15.15       17.86      2.99 o 
   5   8   4        0.00        2.35      2.08 o 
   6   8   4      569.36      581.88     12.18 o 
   7   8   4       24.35       23.31      3.98 o 
   8   8   4        5.04        6.61      3.55 o 
   9   8   4        0.06       -0.71      3.02 o 
 -12   9   4        2.61        4.01      4.10 o 
 -11   9   4       97.94      117.13     17.31 o 
 -10   9   4       51.53       64.67      6.03 o 
  -9   9   4      172.24      169.01      6.63 o 
  -8   9   4      376.70      375.88      8.95 o 
  -7   9   4       51.22       56.72      3.22 o 
  -6   9   4      438.33      444.31      7.70 o 
  -5   9   4      851.15      872.21      8.88 o 
  -4   9   4      661.83      618.82     14.65 o 
  -3   9   4        5.22        7.39      5.73 o 
  -2   9   4      397.46      367.67      7.00 o 
  -1   9   4      514.16      550.20      8.77 o 
   0   9   4       89.37       86.13      3.04 o 
   1   9   4      333.34      312.77      6.54 o 
   2   9   4      496.81      472.96      7.78 o 
   3   9   4      631.73      599.51     10.20 o 
   4   9   4       75.36       72.78      4.86 o 
   5   9   4      130.19      141.24      5.90 o 
   6   9   4       20.88       24.23      4.21 o 
   7   9   4        0.70        3.26      3.28 o 
   8   9   4       92.89      103.60      9.59 o 
   9   9   4        2.88        2.50      4.29 o 
 -12  10   4       43.24       40.72      7.06 o 
 -11  10   4        8.44        3.16      3.60 o 
 -10  10   4        1.40        1.67      3.14 o 
  -9  10   4        0.12       -0.73      2.01 o 
  -8  10   4       21.15       26.98      3.32 o 
  -7  10   4       79.20       72.64      5.02 o 
  -6  10   4       88.47       84.37      2.85 o 
  -5  10   4       57.78       61.43      3.99 o 
  -4  10   4      272.22      268.90      9.06 o 
  -3  10   4      283.53      291.44      9.19 o 
  -2  10   4      254.04      250.31      6.00 o 
  -1  10   4      130.87       87.27      3.35 o 
   0  10   4       67.78       79.67      6.95 o 
   1  10   4      136.77      138.29      4.10 o 
   2  10   4       46.96       53.47      3.10 o 
   3  10   4       85.36       93.38      4.46 o 
   4  10   4      651.36      647.40     13.34 o 
   5  10   4       36.02       39.42      4.59 o 
   6  10   4       10.45        7.25      3.24 o 
   7  10   4      107.50      115.77      7.09 o 
   8  10   4       33.88       30.66      5.13 o 
   9  10   4        0.36       -0.43      2.85 o 
 -11  11   4       66.45       77.43      9.84 o 
 -10  11   4        8.67        2.60      2.73 o 
  -9  11   4       69.24       67.43      4.80 o 
  -8  11   4        0.42        3.06      2.41 o 
  -7  11   4       16.62       15.89      2.57 o 
  -6  11   4       65.65       60.73      1.44 o 
  -5  11   4       73.83       71.86      7.47 o 
  -4  11   4       82.67       89.03      6.21 o 
  -3  11   4        7.82        2.94      2.17 o 
  -2  11   4       52.70       57.78      3.34 o 
  -1  11   4      348.16      367.02      6.53 o 
   0  11   4        9.15        8.12      2.03 o 
   1  11   4       35.51       31.89      2.57 o 
   2  11   4       85.57       87.87      4.57 o 
   3  11   4        0.69        0.52      1.75 o 
   4  11   4      283.29      283.09      8.76 o 
   5  11   4      959.20      962.22     17.90 o 
   6  11   4       14.31       11.42      3.63 o 
   7  11   4       30.71       25.66      7.64 o 
   8  11   4        0.30        0.58      3.08 o 
 -11  12   4        6.37        2.37      3.41 o 
 -10  12   4        4.67        3.13      2.80 o 
  -9  12   4        4.59        4.99      3.05 o 
  -8  12   4       22.02       25.71      3.36 o 
  -7  12   4       10.24        8.82      1.38 o 
  -6  12   4       32.98       30.35      3.93 o 
  -5  12   4      151.68      152.21      6.95 o 
  -4  12   4      375.58      349.78     18.79 o 
  -3  12   4      230.29      251.50      8.06 o 
  -2  12   4      287.89      299.52      7.94 o 
  -1  12   4     1465.93     1457.53     16.69 o 
   0  12   4       37.94       41.89      3.12 o 
   1  12   4      576.75      565.14     10.56 o 
   2  12   4        1.78        3.14      2.14 o 
   3  12   4       39.13       44.51      4.00 o 
   4  12   4      892.78      864.44     15.82 o 
   5  12   4        1.01        1.36      2.79 o 
   6  12   4      236.11      230.15      9.23 o 
   7  12   4        9.38        9.00      4.48 o 
   8  12   4        2.60        5.18      4.13 o 
 -11  13   4        0.85       -3.06      3.40 o 
 -10  13   4       15.61       11.65      4.76 o 
  -9  13   4        1.14        2.56      2.24 o 
  -8  13   4       14.63       11.93      1.55 o 
  -7  13   4       29.88       20.47      4.36 o 
  -6  13   4        1.59       -2.08      2.53 o 
  -5  13   4       71.64       70.11      6.43 o 
  -4  13   4      420.52      410.58     15.73 o 
  -3  13   4      554.67      501.79     12.83 o 
  -2  13   4      782.45      739.40     16.62 o 
  -1  13   4      206.74      187.19      3.24 o 
   0  13   4     1594.22     1540.93     23.51 o 
   1  13   4        0.08        0.19      1.41 o 
   2  13   4      616.85      613.43     11.33 o 
   3  13   4       25.70       19.22      3.25 o 
   4  13   4       38.68       44.57      4.85 o 
   5  13   4       67.72       58.72      7.19 o 
   6  13   4       53.49       52.64      7.40 o 
   7  13   4        2.05        3.11      4.00 o 
   8  13   4       73.12       86.46     18.59 o 
 -10  14   4        1.52        0.64      3.05 o 
  -9  14   4        0.31       -0.01      1.85 o 
  -8  14   4       54.45       48.45      7.28 o 
  -7  14   4       32.56       27.55      4.92 o 
  -6  14   4      245.83      248.52      9.41 o 
  -5  14   4      106.63       90.05      6.47 o 
  -4  14   4        4.85        8.15      4.92 o 
  -3  14   4      153.71      167.91      7.81 o 
  -2  14   4      434.45      423.48     12.37 o 
  -1  14   4      889.11      870.15     10.64 o 
   0  14   4       66.55       56.44      2.35 o 
   1  14   4      310.72      336.50      9.47 o 
   2  14   4      208.39      223.00      7.84 o 
   3  14   4       25.46       23.81      3.59 o 
   4  14   4        1.09        3.28      3.07 o 
   5  14   4        0.04        1.24      3.00 o 
   6  14   4       51.90       53.14      7.73 o 
   7  14   4       13.36       10.54      5.23 o 
 -10  15   4        7.99        6.01      4.42 o 
  -9  15   4        1.18        5.07      5.08 o 
  -8  15   4       14.04       11.74      4.52 o 
  -7  15   4      239.86      235.31     11.31 o 
  -6  15   4       35.79       38.69      6.12 o 
  -5  15   4      384.78      410.85     12.89 o 
  -4  15   4      270.94      287.08     10.87 o 
  -3  15   4       21.42       16.76      4.77 o 
  -2  15   4       12.28       14.50      4.23 o 
  -1  15   4        3.05        4.41      3.65 o 
   0  15   4      176.92      189.71      4.64 o 
   1  15   4        8.66        8.32      2.78 o 
   2  15   4        0.17        0.26      2.07 o 
   3  15   4      166.60      181.52      7.90 o 
   4  15   4       20.63       20.51      4.48 o 
   5  15   4      200.35      225.74      9.53 o 
   6  15   4        2.77        2.83      3.69 o 
   7  15   4       19.21        9.42      4.47 o 
  -9  16   4        1.66        4.76      4.31 o 
  -8  16   4       37.41       43.72      6.50 o 
  -7  16   4        0.10       -3.01      3.70 o 
  -6  16   4      265.40      287.71     12.86 o 
  -5  16   4      123.07      110.15      8.68 o 
  -4  16   4       29.63       28.07      5.52 o 
  -3  16   4      139.06      150.28      8.61 o 
  -2  16   4        2.44        1.63      4.27 o 
  -1  16   4      148.73      142.10      8.55 o 
   0  16   4      312.73      303.87      5.97 o 
   1  16   4        1.20        0.86      1.26 o 
   2  16   4       25.12       23.51      4.48 o 
   3  16   4       16.28       13.28      4.09 o 
   4  16   4      187.39      220.59      9.25 o 
   5  16   4       40.38       28.05      8.17 o 
   6  16   4       29.91       26.90     10.02 o 
  -9  17   4       56.16       59.72      7.84 o 
  -8  17   4        3.68        2.67      4.03 o 
  -7  17   4       19.56       15.16      5.27 o 
  -6  17   4       49.66       56.46      7.29 o 
  -5  17   4       96.64      108.78      8.36 o 
  -4  17   4        0.23       -0.48      2.87 o 
  -3  17   4      172.36      191.24     12.57 o 
  -2  17   4      688.95      700.95     19.45 o 
  -1  17   4        0.15        2.90      4.11 o 
   0  17   4       25.03       21.36      2.45 o 
   1  17   4       69.73       68.91      4.46 o 
   2  17   4       29.88       32.92      4.46 o 
   3  17   4       32.33       36.68      6.02 o 
   4  17   4       48.45       40.84      9.11 o 
   5  17   4       23.63       18.37      5.66 o 
   6  17   4      117.82      131.48     23.73 o 
  -8  18   4       40.32       56.45      7.84 o 
  -7  18   4        1.49        5.63      5.31 o 
  -6  18   4       60.80       82.11      9.21 o 
  -5  18   4        1.24        7.72      4.44 o 
  -4  18   4      122.78      128.81     10.54 o 
  -3  18   4      333.21      375.26     14.63 o 
  -2  18   4       15.49       11.38      5.07 o 
  -1  18   4       53.48       52.06      7.26 o 
   0  18   4       61.85       55.96      3.21 o 
   1  18   4        1.49        1.01      2.20 o 
   2  18   4        6.15        7.96      2.49 o 
   3  18   4        1.20       -1.08      1.83 o 
   4  18   4      163.80      210.61      9.11 o 
   5  18   4        3.54        0.75      3.16 o 
  -7  19   4      212.28      240.36     14.96 o 
  -6  19   4        2.49        6.72      5.09 o 
  -5  19   4      234.36      260.20     12.42 o 
  -4  19   4       23.71       23.19      8.82 o 
  -3  19   4      204.01      199.35     11.73 o 
  -2  19   4        7.03        6.59      4.88 o 
  -1  19   4       40.73       42.98      7.23 o 
   0  19   4       29.33       33.12      6.89 o 
   1  19   4      108.05      115.87      4.42 o 
   2  19   4        4.35        3.58      2.24 o 
   3  19   4       21.42       27.19      4.95 o 
   4  19   4       22.87       25.88      4.19 o 
  -6  20   4      208.39      243.44     12.32 o 
  -5  20   4       22.17       15.82      8.16 o 
  -4  20   4      201.01      213.72     15.55 o 
  -3  20   4      145.06      175.22     13.11 o 
  -2  20   4       26.69       30.23      7.18 o 
  -1  20   4       87.26       80.50      9.10 o 
   0  20   4        6.81        8.37      6.19 o 
   1  20   4      102.17       95.94     22.03 o 
   2  20   4       33.68       38.50      5.33 o 
   3  20   4       12.86       15.10      3.93 o 
  -5  21   4        8.39        4.64      4.88 o 
  -4  21   4      202.47      237.34     14.28 o 
  -3  21   4        0.01        0.90      4.60 o 
  -2  21   4      151.32      170.92     15.30 o 
  -1  21   4        0.04        3.72      5.55 o 
   0  21   4      115.75      149.58     12.04 o 
   1  21   4       28.23       31.38      6.94 o 
   2  21   4       42.77       40.06      9.18 o 
  -3  22   4       46.29       41.37     21.09 o 
  -2  22   4        0.01        1.32      4.71 o 
  -1  22   4        2.33        6.25      6.69 o 
   0  22   4       12.63       16.78      8.10 o 
 -13   0   5       16.13        0.14      8.08 o 
 -11   0   5       14.74       25.53      6.35 o 
  -9   0   5        0.36        1.19      2.95 o 
  -7   0   5      963.11      910.20     17.40 o 
  -5   0   5     1705.27     1618.96     24.54 o 
  -3   0   5     5874.56     6529.10    112.71 o 
  -1   0   5       77.52       83.13      1.89 o 
   1   0   5     4018.17     4270.79     54.05 o 
   3   0   5      472.35      490.72      9.17 o 
   5   0   5     1518.84     1516.47     44.06 o 
   7   0   5      506.23      558.33     19.51 o 
   9   0   5       32.71       -0.07      8.79 o 
 -13   1   5        5.49        9.37      7.41 o 
 -12   1   5       24.01        5.79      3.97 o 
 -11   1   5       69.32       73.69      7.55 o 
 -10   1   5      109.34      103.21      5.04 o 
  -9   1   5      266.90      294.18     12.89 o 
  -8   1   5       56.30       61.97      2.84 o 
  -7   1   5       89.31       88.79      2.42 o 
  -6   1   5       87.49       80.92      2.31 o 
  -5   1   5      188.91      203.04      2.40 o 
  -4   1   5      322.68      355.04      2.73 o 
  -3   1   5       88.72       75.21      1.97 o 
  -2   1   5      816.96      867.06      8.58 o 
  -1   1   5        0.92        7.09      0.63 o 
   0   1   5     1051.01     1114.96      9.66 o 
   1   1   5     2500.82     2477.87     22.19 o 
   2   1   5      437.38      430.20      5.41 o 
   3   1   5      241.06      272.60      4.47 o 
   4   1   5      111.75       97.87      3.26 o 
   5   1   5       22.03       47.18      4.66 o 
   6   1   5       75.03       83.63      6.59 o 
   7   1   5       21.73       13.08      6.00 o 
   8   1   5       67.00        0.28      6.36 o 
   9   1   5       15.78       -0.61      7.58 o 
 -13   2   5        4.14        7.24      6.69 o 
 -12   2   5        3.62        3.44      4.31 o 
 -11   2   5        0.00        1.74      3.49 o 
 -10   2   5      167.88      189.08      6.60 o 
  -9   2   5      308.68      307.99     18.53 o 
  -8   2   5      361.87      372.59      7.79 o 
  -7   2   5       86.86       82.38      2.62 o 
  -6   2   5      345.85      312.20      3.70 o 
  -5   2   5     1365.37     1469.59     15.51 o 
  -4   2   5       12.68        6.46      1.08 o 
  -3   2   5     1373.63     1439.91     16.62 o 
  -2   2   5       19.40       18.13      0.83 o 
  -1   2   5      727.84      746.82      6.65 o 
   0   2   5      282.16      229.38      2.99 o 
   1   2   5     1133.94     1120.76     10.68 o 
   2   2   5     1677.42     1641.28     16.30 o 
   3   2   5       19.83       18.48      1.72 o 
   4   2   5        5.49        2.44      1.93 o 
   5   2   5       30.50       33.29      3.00 o 
   6   2   5        2.00        3.40      3.60 o 
   7   2   5        9.31       13.77      7.27 o 
   8   2   5       41.51        0.78      5.32 o 
   9   2   5        1.88        0.59      7.48 o 
 -13   3   5        0.01       -1.69      5.06 o 
 -12   3   5       52.19       38.27     12.92 o 
 -11   3   5        0.07        1.73      2.49 o 
 -10   3   5        2.54        0.63      1.90 o 
  -9   3   5      769.74      776.61     14.51 o 
  -8   3   5      494.76      470.22     10.87 o 
  -7   3   5      473.35      522.87      6.91 o 
  -6   3   5      326.23      309.58      4.08 o 
  -5   3   5      297.07      327.56      3.95 o 
  -4   3   5      514.18      475.03      4.89 o 
  -3   3   5       17.18       22.53      1.92 o 
  -2   3   5      202.27      200.74      2.95 o 
  -1   3   5      127.51      108.39      2.23 o 
   0   3   5     1503.16     1490.15     13.08 o 
   1   3   5       40.54       36.34      1.72 o 
   2   3   5      105.53      119.06      2.70 o 
   3   3   5      318.65      323.17      5.07 o 
   4   3   5      692.63      673.48     11.48 o 
   5   3   5       76.88       71.60      4.26 o 
   6   3   5      290.39      300.30     10.32 o 
   7   3   5       18.96       17.72      5.70 o 
   8   3   5       11.33        8.04      7.48 o 
   9   3   5        9.56        0.36      7.83 o 
 -13   4   5       23.21       20.25      9.59 o 
 -12   4   5       13.16        4.76      3.93 o 
 -11   4   5       44.81       45.44      4.47 o 
 -10   4   5        5.96        5.45      2.46 o 
  -9   4   5       37.85       40.06      3.87 o 
  -8   4   5      127.18      124.58      4.06 o 
  -7   4   5     1343.85     1315.47     15.75 o 
  -6   4   5      401.74      416.15      6.04 o 
  -5   4   5     1155.98     1120.81     11.84 o 
  -4   4   5     1458.77     1498.20     16.33 o 
  -3   4   5      403.25      413.50     10.37 o 
  -2   4   5      349.41      325.01      4.27 o 
  -1   4   5     2280.24     2273.24     20.27 o 
   0   4   5      551.18      478.29      5.66 o 
   1   4   5      821.62      854.00      8.85 o 
   2   4   5       81.19      100.37      2.93 o 
   3   4   5        9.98       14.05      1.78 o 
   4   4   5        5.61        6.20      2.52 o 
   5   4   5      610.27      586.45     10.86 o 
   6   4   5        5.86        1.80      2.44 o 
   7   4   5       43.25       57.89      9.94 o 
   8   4   5        2.54       -1.37      5.16 o 
   9   4   5        0.40       -1.62      5.43 o 
 -13   5   5        6.18        8.47      5.01 o 
 -12   5   5       25.77       25.30      6.56 o 
 -11   5   5        8.90        5.93      4.41 o 
 -10   5   5       28.00       25.05      3.75 o 
  -9   5   5       28.15       24.78      2.99 o 
  -8   5   5       22.64       21.13      2.22 o 
  -7   5   5      246.17      245.52      6.04 o 
  -6   5   5      984.81      936.28     11.10 o 
  -5   5   5     1148.64     1159.10     12.27 o 
  -4   5   5     1588.44     1695.92     20.08 o 
  -3   5   5     4864.15     4942.35     47.46 o 
  -2   5   5     1017.19     1062.70     11.52 o 
  -1   5   5      935.78      890.98      8.89 o 
   0   5   5      611.77      650.29      7.55 o 
   1   5   5     1102.03     1125.27     12.52 o 
   2   5   5       38.71       44.18      2.22 o 
   3   5   5      721.60      733.95      9.36 o 
   4   5   5      663.03      635.78      9.53 o 
   5   5   5       97.53      127.31     10.27 o 
   6   5   5      112.27      117.08      5.56 o 
   7   5   5       15.54       15.03      4.07 o 
   8   5   5       15.18       11.00      4.62 o 
   9   5   5       11.92        5.38     10.28 o 
 -13   6   5        0.00        5.03      3.65 o 
 -12   6   5       11.83        7.67      4.12 o 
 -11   6   5      139.28      163.37      6.68 o 
 -10   6   5        3.74        4.19      2.19 o 
  -9   6   5      101.04       90.92      4.44 o 
  -8   6   5      814.23      833.93     12.90 o 
  -7   6   5       74.33       69.09      2.71 o 
  -6   6   5       76.77       72.82      2.52 o 
  -5   6   5       98.58      100.37      2.31 o 
  -4   6   5      925.14      891.41     11.03 o 
  -3   6   5       55.29       39.60      1.33 o 
  -2   6   5    10310.20    10616.23    124.90 o 
  -1   6   5     1034.11     1113.55     12.00 o 
   0   6   5     1972.05     1999.43     20.22 o 
   1   6   5       50.65       40.46      2.04 o 
   2   6   5     1713.18     1683.42     19.00 o 
   3   6   5      827.74      824.06     10.57 o 
   4   6   5      159.08      129.58      4.87 o 
   5   6   5       10.05       10.63      2.97 o 
   6   6   5       28.37       26.11      4.01 o 
   7   6   5       30.76       30.09      5.60 o 
   8   6   5        5.81        5.11      2.99 o 
   9   6   5        0.91        0.84      3.76 o 
 -12   7   5        6.27        6.46      3.63 o 
 -11   7   5        0.17        0.81      2.26 o 
 -10   7   5        0.65       -0.66      1.52 o 
  -9   7   5       82.95       92.01      4.51 o 
  -8   7   5      329.89      325.83      6.89 o 
  -7   7   5      200.88      195.47      4.20 o 
  -6   7   5     1549.73     1479.95     16.17 o 
  -5   7   5       70.14       71.71      2.08 o 
  -4   7   5      138.54      139.72      3.13 o 
  -3   7   5     2000.70     2006.43     18.55 o 
  -2   7   5      109.85      120.03      2.38 o 
  -1   7   5      319.63      271.58      4.45 o 
   0   7   5       98.06      117.33      3.18 o 
   1   7   5       83.26      108.36      2.98 o 
   2   7   5      183.89      192.45      4.80 o 
   3   7   5      142.55      148.46      6.10 o 
   4   7   5      100.06      105.00      4.79 o 
   5   7   5        4.03        6.28      2.72 o 
   6   7   5       32.08       37.55      4.16 o 
   7   7   5        6.92        4.87      3.17 o 
   8   7   5        8.21        8.68      3.39 o 
   9   7   5        7.17        7.30      3.97 o 
 -12   8   5        0.15       -2.61      3.30 o 
 -11   8   5        0.12        1.22      2.57 o 
 -10   8   5        5.22        3.43      2.70 o 
  -9   8   5        4.38        9.20      3.03 o 
  -8   8   5      472.61      461.77      9.38 o 
  -7   8   5      337.73      324.84      5.91 o 
  -6   8   5        3.03        3.35      1.00 o 
  -5   8   5      297.39      282.57      4.41 o 
  -4   8   5      385.91      398.84      4.42 o 
  -3   8   5       92.74       84.66      3.88 o 
  -2   8   5       13.72       32.24      4.20 o 
  -1   8   5      394.75      448.74     16.78 o 
   0   8   5       12.63       16.96      1.58 o 
   1   8   5      240.67      272.09      5.57 o 
   2   8   5       44.72       41.87      2.97 o 
   3   8   5     1462.66     1451.43     20.12 o 
   4   8   5       36.29       40.50      3.94 o 
   5   8   5      126.67      149.58      6.33 o 
   6   8   5        1.52        1.22      2.18 o 
   7   8   5       16.84       17.16      5.62 o 
   8   8   5        8.07        8.81      3.71 o 
   9   8   5       26.77       18.45      7.38 o 
 -12   9   5        5.39        4.43      3.24 o 
 -11   9   5        3.18        3.16      2.70 o 
 -10   9   5        4.11        6.75      2.79 o 
  -9   9   5      210.96      212.56      6.55 o 
  -8   9   5      281.01      298.73      5.73 o 
  -7   9   5      831.70      816.87     10.14 o 
  -6   9   5      354.28      346.74      4.77 o 
  -5   9   5       47.26       48.93      3.68 o 
  -4   9   5       88.41       99.22     14.46 o 
  -3   9   5       71.21       66.96      3.05 o 
  -2   9   5       56.29       70.56      3.08 o 
  -1   9   5     1063.61     1043.98     14.96 o 
   0   9   5       26.58       38.30      2.70 o 
   1   9   5      443.64      436.15      7.36 o 
   2   9   5      153.83      146.66      4.73 o 
   3   9   5       97.68      100.32      4.81 o 
   4   9   5        2.71        3.55      2.60 o 
   5   9   5      106.49      108.72      6.24 o 
   6   9   5       47.15       44.71      4.93 o 
   7   9   5       42.16       52.70      8.41 o 
   8   9   5        0.17       -3.34      4.15 o 
 -12  10   5        1.81        0.70      2.84 o 
 -11  10   5        6.37        2.77      2.93 o 
 -10  10   5       98.23      112.59      6.06 o 
  -9  10   5        9.55       13.19      3.32 o 
  -8  10   5      144.05      139.44      4.13 o 
  -7  10   5        0.36        0.79      1.10 o 
  -6  10   5      254.83      221.17      4.90 o 
  -5  10   5        1.89        4.40      2.91 o 
  -4  10   5       65.74       60.44      5.21 o 
  -3  10   5       88.65       88.66      3.82 o 
  -2  10   5      731.63      730.42      9.22 o 
  -1  10   5      353.60      341.37      6.66 o 
   0  10   5      588.50      550.53      8.29 o 
   1  10   5        6.81       18.76      4.41 o 
   2  10   5       82.43       70.62      3.93 o 
   3  10   5        6.72        4.41      2.40 o 
   4  10   5      136.82      135.31      6.50 o 
   5  10   5       69.97       74.55      7.58 o 
   6  10   5        0.92        3.08      2.84 o 
   7  10   5       60.75       79.49      9.69 o 
   8  10   5        8.43       12.08      4.79 o 
 -11  11   5        0.07        1.22      2.99 o 
 -10  11   5        6.70        8.38      3.11 o 
  -9  11   5       51.96       41.73      2.79 o 
  -8  11   5      136.24      143.66      3.98 o 
  -7  11   5       50.74       51.22      3.65 o 
  -6  11   5        7.98        9.82      2.87 o 
  -5  11   5        0.18        0.83      1.91 o 
  -4  11   5      661.65      638.45     17.20 o 
  -3  11   5      353.11      352.19      8.19 o 
  -2  11   5       10.24        9.21      3.04 o 
  -1  11   5       31.69       29.64      2.37 o 
   0  11   5       33.64       23.58      3.12 o 
   1  11   5      328.15      323.58      6.82 o 
   2  11   5        2.28        3.16      2.06 o 
   3  11   5      600.54      619.07     12.38 o 
   4  11   5      188.18      201.28      7.55 o 
   5  11   5       14.37        8.08      3.42 o 
   6  11   5       62.15       63.78      8.21 o 
   7  11   5       40.31       43.22     10.62 o 
   8  11   5       39.97       32.07      7.26 o 
 -11  12   5        0.03       -2.15      3.01 o 
 -10  12   5       31.04       30.46      6.69 o 
  -9  12   5       66.55       59.10      2.80 o 
  -8  12   5        4.44        3.39      1.53 o 
  -7  12   5       67.32       77.32      6.07 o 
  -6  12   5        2.70        3.89      2.91 o 
  -5  12   5      416.71      410.30     10.99 o 
  -4  12   5      113.11      103.76      5.85 o 
  -3  12   5       15.12       12.43      4.24 o 
  -2  12   5       55.24       63.07      4.18 o 
  -1  12   5       86.83       77.77      3.47 o 
   0  12   5      387.58      359.69      8.34 o 
   1  12   5      184.74      199.22      5.67 o 
   2  12   5       28.78       25.39      3.21 o 
   3  12   5      141.62      160.00      6.31 o 
   4  12   5        0.70        1.07      2.31 o 
   5  12   5      142.63      169.87      7.46 o 
   6  12   5        7.60        5.78      3.75 o 
   7  12   5       59.08       57.88     13.95 o 
   8  12   5        0.05        4.86      4.55 o 
 -11  13   5       16.10       11.02      4.18 o 
 -10  13   5        1.41       -0.10      2.20 o 
  -9  13   5       11.14       12.41      4.29 o 
  -8  13   5       54.40       53.70      6.32 o 
  -7  13   5       17.02       14.77      3.93 o 
  -6  13   5        3.23        6.25      4.17 o 
  -5  13   5       55.76       66.92      5.41 o 
  -4  13   5        6.13        6.99      3.29 o 
  -3  13   5       40.76       41.25      4.60 o 
  -2  13   5        5.87        2.92      2.43 o 
  -1  13   5       23.38       28.25      2.50 o 
   0  13   5       71.20       58.40      4.33 o 
   1  13   5      301.62      321.06      9.05 o 
   2  13   5        9.41        7.61      2.80 o 
   3  13   5       23.54       17.78      3.73 o 
   4  13   5       25.11       26.37      4.12 o 
   5  13   5       25.78       25.13      4.81 o 
   6  13   5        0.07        0.53      2.41 o 
   7  13   5        5.89        2.75      3.54 o 
 -10  14   5       25.96       27.84      7.36 o 
  -9  14   5        6.23        4.15      3.68 o 
  -8  14   5      121.48      140.13      8.12 o 
  -7  14   5      311.57      333.51     11.55 o 
  -6  14   5        0.85       -1.12      2.77 o 
  -5  14   5      126.57      124.91     13.44 o 
  -4  14   5        2.25        7.29      4.03 o 
  -3  14   5       53.70       53.02      5.36 o 
  -2  14   5        4.93        3.48      2.39 o 
  -1  14   5       12.16       12.35      1.46 o 
   0  14   5        0.43        1.09      1.92 o 
   1  14   5      297.52      284.57      8.32 o 
   2  14   5       30.86       30.20      4.16 o 
   3  14   5        0.26        2.94      2.59 o 
   4  14   5        3.19        6.74      3.27 o 
   5  14   5        4.94        3.80      3.45 o 
   6  14   5        4.67        7.42      3.90 o 
   7  14   5        1.48        4.26      4.75 o 
 -10  15   5        0.01        0.70      3.07 o 
  -9  15   5        0.49        0.91      3.04 o 
  -8  15   5       58.81       84.70      7.24 o 
  -7  15   5       12.16       14.52      6.00 o 
  -6  15   5      273.85      306.13     11.49 o 
  -5  15   5        0.31       -0.04      2.20 o 
  -4  15   5       45.36       53.33     10.90 o 
  -3  15   5      248.48      245.09     10.07 o 
  -2  15   5        5.85        4.63      3.59 o 
  -1  15   5       13.85       11.71      1.26 o 
   0  15   5        3.96        5.11      2.79 o 
   1  15   5        0.49        2.62      2.68 o 
   2  15   5       47.55       38.82      6.52 o 
   3  15   5        0.95        2.79      2.91 o 
   4  15   5       50.26       42.31      5.54 o 
   5  15   5       23.80       14.70      4.73 o 
   6  15   5       71.02       52.05     11.33 o 
  -9  16   5       25.63       23.38      8.94 o 
  -8  16   5        8.65        4.39      4.09 o 
  -7  16   5      205.99      220.26     13.67 o 
  -6  16   5        9.93        5.78      4.61 o 
  -5  16   5      232.44      243.82     12.22 o 
  -4  16   5      136.60      120.39      9.50 o 
  -3  16   5       71.95       77.38      7.16 o 
  -2  16   5      230.43      258.78     13.34 o 
  -1  16   5       13.53       12.81      1.95 o 
   0  16   5      275.90      286.44      6.23 o 
   1  16   5        2.13        0.45      1.91 o 
   2  16   5       49.72       35.91      6.96 o 
   3  16   5      103.91       91.48      9.96 o 
   4  16   5        2.51        1.75      3.13 o 
   5  16   5      108.83      104.38     13.73 o 
   6  16   5        0.01       -2.91      4.08 o 
  -9  17   5       76.00       62.97     22.22 o 
  -8  17   5       41.01       47.11      7.76 o 
  -7  17   5      133.38      147.13     14.25 o 
  -6  17   5       11.31       13.40      5.18 o 
  -5  17   5      161.49      156.67     10.06 o 
  -4  17   5       23.67       21.09      5.84 o 
  -3  17   5      345.94      354.23     14.88 o 
  -2  17   5       34.74       32.85      6.07 o 
  -1  17   5      226.75      249.04      9.04 o 
   0  17   5        6.04        2.96      1.73 o 
   1  17   5      229.22      237.89      6.04 o 
   2  17   5       12.08        9.55      3.87 o 
   3  17   5      113.80      127.41      9.86 o 
   4  17   5        4.95        7.69      4.06 o 
   5  17   5        0.77        1.30      3.25 o 
  -8  18   5       13.76       13.16      7.68 o 
  -7  18   5      111.99      131.61     19.39 o 
  -6  18   5        3.89        3.86      3.83 o 
  -5  18   5       39.29       25.37     11.86 o 
  -4  18   5       38.74       35.55      6.82 o 
  -3  18   5        5.36        5.38      5.05 o 
  -2  18   5       67.54       79.04      9.03 o 
  -1  18   5        0.07       -4.36      4.36 o 
   0  18   5      155.65      161.64      8.75 o 
   1  18   5       21.86       21.53      3.00 o 
   2  18   5       70.81       76.21      5.17 o 
   3  18   5       61.22       58.52      9.80 o 
   4  18   5        0.70       -0.96      3.71 o 
  -7  19   5       26.63       34.25      7.71 o 
  -6  19   5      104.82      100.89     20.76 o 
  -5  19   5        1.39        4.33      4.10 o 
  -4  19   5      124.79      142.03     10.60 o 
  -3  19   5        2.05        2.38      4.18 o 
  -2  19   5        2.75        8.98      5.80 o 
  -1  19   5        1.19        0.63      3.62 o 
   0  19   5       25.13       31.48      5.30 o 
   1  19   5        9.84       14.00      4.40 o 
   2  19   5        6.45        5.88      2.65 o 
   3  19   5        2.67        1.98      2.66 o 
   4  19   5       18.04       18.02      5.23 o 
  -6  20   5        9.13        4.96      5.19 o 
  -5  20   5       47.83       30.85     14.25 o 
  -4  20   5       13.19        3.43      5.18 o 
  -3  20   5       85.65       92.51     26.07 o 
  -2  20   5       98.06      122.84     10.77 o 
  -1  20   5       14.82        5.48      5.24 o 
   0  20   5       39.08       51.32      8.59 o 
   1  20   5       17.16       14.51      4.68 o 
   2  20   5        6.06       10.42      4.43 o 
   3  20   5        0.08       -0.33      3.69 o 
  -5  21   5       55.85       49.16     19.18 o 
  -4  21   5        0.90        6.35      9.88 o 
  -3  21   5       91.70       91.85     29.77 o 
  -2  21   5       15.09       15.20      6.81 o 
  -1  21   5       75.23       62.18     23.45 o 
   0  21   5       11.56        6.35      5.91 o 
   1  21   5       11.40        9.73      6.23 o 
 -12   0   6       17.19       13.91      9.28 o 
 -10   0   6       87.25       73.92      7.95 o 
  -8   0   6      110.13      103.20      4.14 o 
  -6   0   6      216.23      201.61      8.07 o 
  -4   0   6      638.73      532.90     10.91 o 
  -2   0   6     2578.14     2602.39     33.09 o 
   0   0   6     2159.18     2060.72     25.68 o 
   2   0   6       81.98      105.66      4.59 o 
   4   0   6      319.81      279.97     20.36 o 
   6   0   6       26.86       33.78      9.97 o 
   8   0   6        8.19       -1.55     11.60 o 
 -13   1   6        1.08       -0.81      4.25 o 
 -12   1   6        1.10        3.12      6.68 o 
 -11   1   6      196.30      196.77     10.81 o 
 -10   1   6      191.82      202.29      6.78 o 
  -9   1   6      166.05      181.39      4.17 o 
  -8   1   6      500.56      503.24      6.42 o 
  -7   1   6      154.52      149.38      2.60 o 
  -6   1   6      123.46      114.95      1.95 o 
  -5   1   6      533.77      530.47      4.42 o 
  -4   1   6      359.47      366.35      5.31 o 
  -3   1   6      146.35      182.05      2.59 o 
  -2   1   6      405.64      372.05      5.28 o 
  -1   1   6        5.05        8.03      0.72 o 
   0   1   6      281.96      264.78      3.41 o 
   1   1   6      596.70      675.90      7.39 o 
   2   1   6     1192.39     1207.02     13.04 o 
   3   1   6      231.36      236.07      6.02 o 
   4   1   6      151.35      160.37      7.16 o 
   5   1   6       31.61       56.03      4.94 o 
   6   1   6        3.40        7.28      4.14 o 
   7   1   6       46.20       24.50     11.75 o 
   8   1   6        0.77        2.65      6.44 o 
   9   1   6        0.44        0.95      9.87 o 
 -13   2   6        1.10        1.17      3.33 o 
 -12   2   6       45.28       26.42     11.24 o 
 -11   2   6       54.87       62.60      4.88 o 
 -10   2   6      112.93      112.04      4.89 o 
  -9   2   6      249.17      241.06      4.78 o 
  -8   2   6       14.01       19.33      1.72 o 
  -7   2   6      272.71      289.48      4.12 o 
  -6   2   6       94.43       83.33      2.21 o 
  -5   2   6      133.05      150.61      2.41 o 
  -4   2   6      116.95      105.10      1.90 o 
  -3   2   6     1780.78     1818.20     16.57 o 
  -2   2   6      664.32      663.39      5.70 o 
  -1   2   6      896.37      804.31      7.99 o 
   0   2   6        9.00       10.06      1.05 o 
   1   2   6      339.55      310.14      4.19 o 
   2   2   6        4.29        4.62      1.38 o 
   3   2   6      102.88      120.81      4.20 o 
   4   2   6       54.13       51.05      3.35 o 
   5   2   6       38.78       35.98      7.73 o 
   6   2   6      218.91      218.06     10.10 o 
   7   2   6       57.67       28.80     18.83 o 
   8   2   6       11.69       15.06      9.63 o 
   9   2   6        0.01        1.37      8.77 o 
 -13   3   6       34.95       13.95      8.38 o 
 -12   3   6       30.41       21.31      5.41 o 
 -11   3   6      102.79      113.65      5.95 o 
 -10   3   6      179.58      189.64      5.06 o 
  -9   3   6      401.90      395.96      6.45 o 
  -8   3   6      293.18      309.94      5.20 o 
  -7   3   6       70.35       61.09      1.88 o 
  -6   3   6      136.26      141.75      2.48 o 
  -5   3   6       89.97      105.23      1.65 o 
  -4   3   6       47.14       51.74      1.66 o 
  -3   3   6     1617.81     1543.09     13.84 o 
  -2   3   6      186.34      173.69      2.09 o 
  -1   3   6      540.10      646.54      6.60 o 
   0   3   6      262.09      213.72      3.09 o 
   1   3   6       19.69       20.09      1.60 o 
   2   3   6      139.43      133.02      3.14 o 
   3   3   6      456.51      435.98      6.94 o 
   4   3   6        4.43        1.84      1.84 o 
   5   3   6      984.27      964.19     21.42 o 
   6   3   6      222.32      212.03     12.20 o 
   7   3   6       12.67       20.32      9.54 o 
   8   3   6        1.60       -1.17      4.32 o 
   9   3   6        0.16       -9.98     12.32 o 
 -13   4   6        7.60        3.10      4.02 o 
 -12   4   6       16.45       16.30      3.32 o 
 -11   4   6       10.91        7.04      2.91 o 
 -10   4   6        0.77        1.59      1.57 o 
  -9   4   6       70.63       81.61      3.05 o 
  -8   4   6      216.69      225.74      4.37 o 
  -7   4   6       97.57      106.29      2.86 o 
  -6   4   6     1024.79     1022.73     12.90 o 
  -5   4   6      104.29       96.86      2.03 o 
  -4   4   6      725.63      715.34      7.13 o 
  -3   4   6     1915.73     1952.58     18.55 o 
  -2   4   6     2234.31     2120.88     30.96 o 
  -1   4   6        3.57        3.53      0.89 o 
   0   4   6      324.46      264.96      4.23 o 
   1   4   6       87.08       84.03      2.35 o 
   2   4   6        9.49       15.04      2.19 o 
   3   4   6       42.23       43.10      2.67 o 
   4   4   6     1150.94     1146.86     15.24 o 
   5   4   6      118.36      125.92      5.25 o 
   6   4   6      109.99      110.90      8.64 o 
   7   4   6        2.82        2.46      4.26 o 
   8   4   6        6.71        4.12      7.18 o 
   9   4   6        5.83        3.13     11.92 o 
 -13   5   6        5.81        4.59      3.09 o 
 -12   5   6       10.23        4.33      2.84 o 
 -11   5   6       26.21       20.24      3.14 o 
 -10   5   6        5.88        6.05      2.19 o 
  -9   5   6      101.69      102.94      3.56 o 
  -8   5   6      815.29      843.16     11.36 o 
  -7   5   6      449.06      463.86      6.89 o 
  -6   5   6      705.34      736.00      9.11 o 
  -5   5   6      115.01      106.46      2.57 o 
  -4   5   6       80.39       88.00      1.66 o 
  -3   5   6     2152.89     2239.77     21.62 o 
  -2   5   6      355.18      379.75      6.07 o 
  -1   5   6      571.49      609.89      7.09 o 
   0   5   6     1736.30     1753.07     18.03 o 
   1   5   6       61.67       54.06      2.46 o 
   2   5   6       56.13       55.81      2.89 o 
   3   5   6      133.54      130.05      3.94 o 
   4   5   6       28.41       30.11      4.02 o 
   5   5   6      279.77      269.46      7.24 o 
   6   5   6        0.31       -1.27      2.08 o 
   7   5   6       11.10        8.30      4.84 o 
   8   5   6        4.53       -0.43      5.03 o 
   9   5   6        1.69        1.57      9.36 o 
 -13   6   6        2.71        7.01      4.27 o 
 -12   6   6       20.48       22.10      3.99 o 
 -11   6   6       77.11       95.28      6.81 o 
 -10   6   6       25.43       29.09      3.01 o 
  -9   6   6      112.67      124.14      3.97 o 
  -8   6   6       35.35       35.49      2.23 o 
  -7   6   6     2120.21     2117.18     25.92 o 
  -6   6   6       55.42       45.74      2.75 o 
  -5   6   6      199.06      201.83      3.65 o 
  -4   6   6        0.39        3.12      1.16 o 
  -3   6   6      911.16      929.80      9.74 o 
  -2   6   6        4.05        1.36      1.08 o 
  -1   6   6     2764.81     2692.65     26.93 o 
   0   6   6      185.54      170.17      3.68 o 
   1   6   6      438.09      424.16      6.84 o 
   2   6   6        9.23       11.11      2.02 o 
   3   6   6       65.20       74.38      3.42 o 
   4   6   6       10.67       15.66      2.93 o 
   5   6   6       62.14       82.54      7.50 o 
   6   6   6        1.91        1.74      2.88 o 
   7   6   6       23.63       20.02      4.27 o 
   8   6   6       11.17       10.71      5.13 o 
 -13   7   6       64.72       73.59      9.29 o 
 -12   7   6       11.75       16.43      3.87 o 
 -11   7   6        6.71        4.55      2.52 o 
 -10   7   6        0.63        0.13      1.72 o 
  -9   7   6       51.08       51.94      3.85 o 
  -8   7   6       14.68       17.79      1.90 o 
  -7   7   6        5.18        6.04      1.41 o 
  -6   7   6      110.88      109.93      3.25 o 
  -5   7   6      237.13      235.58      4.72 o 
  -4   7   6      501.28      552.82      7.45 o 
  -3   7   6      250.68      236.74      3.54 o 
  -2   7   6        9.14        9.64      1.32 o 
  -1   7   6     1333.78     1294.72     14.22 o 
   0   7   6      503.23      524.83      7.17 o 
   1   7   6      192.91      196.38      4.91 o 
   2   7   6      302.89      284.16      6.17 o 
   3   7   6      537.92      538.44      9.93 o 
   4   7   6       70.49       68.51      4.70 o 
   5   7   6       48.03       37.52      3.99 o 
   6   7   6        0.03        1.65      2.38 o 
   7   7   6        1.25       -0.48      2.37 o 
   8   7   6        0.06       -1.14      2.97 o 
 -12   8   6      117.03      146.49      6.14 o 
 -11   8   6        4.66        5.00      2.26 o 
 -10   8   6       83.91       93.94      6.09 o 
  -9   8   6        0.86        1.32      1.56 o 
  -8   8   6       64.94       66.38      2.77 o 
  -7   8   6      272.84      268.62      5.58 o 
  -6   8   6      607.26      625.53      8.37 o 
  -5   8   6      401.40      376.70      5.91 o 
  -4   8   6       26.67       25.89      1.78 o 
  -3   8   6        0.14        0.74      0.82 o 
  -2   8   6      996.31      995.86     12.04 o 
  -1   8   6      392.02      413.19      5.89 o 
   0   8   6       56.07       51.94      2.50 o 
   1   8   6        0.27        2.29      1.60 o 
   2   8   6        0.03        0.51      1.63 o 
   3   8   6      128.13      149.61      6.00 o 
   4   8   6      905.53      894.41     16.22 o 
   5   8   6        7.75        7.72      3.04 o 
   6   8   6       96.33      104.85      6.82 o 
   7   8   6       30.15       21.50      5.92 o 
   8   8   6       13.90       16.67      4.49 o 
 -12   9   6        1.12       -0.50      1.84 o 
 -11   9   6        0.20       -0.24      1.58 o 
 -10   9   6      110.62      125.47      5.03 o 
  -9   9   6        6.81        4.43      1.71 o 
  -8   9   6      244.84      261.71      5.90 o 
  -7   9   6      198.23      185.25      3.92 o 
  -6   9   6      239.54      228.33      4.45 o 
  -5   9   6       46.86       49.98      2.05 o 
  -4   9   6      847.57      865.75     13.55 o 
  -3   9   6      224.89      252.65      3.36 o 
  -2   9   6     1810.72     1885.05     21.65 o 
  -1   9   6      222.81      217.52      4.68 o 
   0   9   6      152.32      152.25      3.92 o 
   1   9   6        3.22        4.12      2.27 o 
   2   9   6      284.39      289.85      7.06 o 
   3   9   6      325.29      347.41      8.38 o 
   4   9   6       18.64       14.08      3.42 o 
   5   9   6       41.42       34.20      4.52 o 
   6   9   6        3.33        3.20      3.36 o 
   7   9   6        4.98       11.48      4.36 o 
   8   9   6        4.42        3.75      4.03 o 
 -12  10   6       19.18       19.23      3.58 o 
 -11  10   6       45.75       52.08      4.23 o 
 -10  10   6       58.46       49.28      3.69 o 
  -9  10   6      294.05      302.94      6.48 o 
  -8  10   6       45.60       41.52      2.67 o 
  -7  10   6      217.08      208.88      4.87 o 
  -6  10   6        1.00       -0.66      1.99 o 
  -5  10   6       43.75       37.55      4.13 o 
  -4  10   6        1.80       11.69      3.54 o 
  -3  10   6      676.11      705.83     12.97 o 
  -2  10   6      231.16      245.57      5.70 o 
  -1  10   6       19.71       21.63      2.58 o 
   0  10   6       58.41       53.37      3.29 o 
   1  10   6      293.53      293.53      6.77 o 
   2  10   6      104.76      119.37      6.51 o 
   3  10   6      297.41      250.17      7.72 o 
   4  10   6       31.39       27.33      4.08 o 
   5  10   6      120.57      111.05      6.50 o 
   6  10   6       31.51       32.53      5.78 o 
   7  10   6        8.49        6.83      4.08 o 
   8  10   6        0.00        6.35      4.64 o 
 -12  11   6       35.86       13.62     11.41 o 
 -11  11   6        0.45       -0.15      2.20 o 
 -10  11   6      106.73      104.55      4.95 o 
  -9  11   6      101.56      101.56      3.60 o 
  -8  11   6       51.56       46.71      4.18 o 
  -7  11   6      177.14      180.39      7.82 o 
  -6  11   6        0.65        3.61      2.40 o 
  -5  11   6      474.59      506.87     12.79 o 
  -4  11   6      227.75      255.87      8.76 o 
  -3  11   6      257.97      243.64      7.68 o 
  -2  11   6      108.01      109.44      5.37 o 
  -1  11   6      628.65      571.44     10.66 o 
   0  11   6        2.34        2.57      1.95 o 
   1  11   6      227.16      201.51      5.86 o 
   2  11   6       33.24       28.69      3.65 o 
   3  11   6      252.72      231.13      8.39 o 
   4  11   6       53.19       38.27      5.82 o 
   5  11   6       82.82       89.01      6.44 o 
   6  11   6       12.04       12.48      4.60 o 
   7  11   6       98.63      103.28     11.60 o 
 -11  12   6        2.33        0.10      2.42 o 
 -10  12   6       15.83       11.33      4.17 o 
  -9  12   6       42.91       34.62      2.60 o 
  -8  12   6      153.97      144.26      7.23 o 
  -7  12   6       42.41       43.74      4.60 o 
  -6  12   6      755.19      784.44     20.01 o 
  -5  12   6       98.01       89.83      5.83 o 
  -4  12   6       11.10       10.68      3.50 o 
  -3  12   6        0.12       -0.21      1.65 o 
  -2  12   6       18.30       11.93      1.67 o 
  -1  12   6       25.64       19.53      2.64 o 
   0  12   6      343.63      330.60      8.81 o 
   1  12   6       75.63       93.06      4.56 o 
   2  12   6       89.02       82.12      5.29 o 
   3  12   6        0.68        3.73      2.61 o 
   4  12   6        9.01       11.10      3.50 o 
   5  12   6        0.15        1.99      2.87 o 
   6  12   6      119.17      154.11     17.50 o 
   7  12   6       11.90       10.67      4.98 o 
 -11  13   6        6.71       10.26      4.41 o 
 -10  13   6       36.37       24.76      7.21 o 
  -9  13   6       40.06       39.95      5.72 o 
  -8  13   6      143.63      148.23      8.87 o 
  -7  13   6      114.35      122.28      7.69 o 
  -6  13   6       11.19       11.01      3.88 o 
  -5  13   6       46.03       47.70      5.62 o 
  -4  13   6       11.06       22.25      4.78 o 
  -3  13   6      173.24      163.75      6.21 o 
  -2  13   6       63.79       56.26      5.97 o 
  -1  13   6        1.92        6.19      2.03 o 
   0  13   6      319.92      278.26      7.94 o 
   1  13   6        3.12        2.42      2.48 o 
   2  13   6      196.48      193.73      7.48 o 
   3  13   6       11.78        7.54      3.42 o 
   4  13   6       33.33       28.25      5.19 o 
   5  13   6        0.91        1.64      2.78 o 
   6  13   6        0.62        6.02      4.00 o 
   7  13   6        0.39        0.21      7.66 o 
 -10  14   6       32.10       20.77     11.74 o 
  -9  14   6       34.66       21.93     11.53 o 
  -8  14   6        0.29        0.49      2.50 o 
  -7  14   6        3.33        2.13      3.50 o 
  -6  14   6       36.63       22.97      4.59 o 
  -5  14   6        1.73       -0.27      2.44 o 
  -4  14   6       81.22       93.88      6.77 o 
  -3  14   6       40.19       27.40      4.66 o 
  -2  14   6        0.88        1.66      2.73 o 
  -1  14   6        0.90        2.19      2.06 o 
   0  14   6      165.33      162.62      6.57 o 
   1  14   6       58.92       62.42      4.86 o 
   2  14   6        2.05        1.24      2.98 o 
   3  14   6       85.90       76.13     10.97 o 
   4  14   6       39.69       34.28      5.83 o 
   5  14   6        1.35       -0.61      3.01 o 
   6  14   6       29.21       21.43      7.76 o 
 -10  15   6        3.55        3.93      4.47 o 
  -9  15   6        0.02       -2.26      3.52 o 
  -8  15   6        2.73        3.75      4.69 o 
  -7  15   6       47.21       56.15      6.41 o 
  -6  15   6        0.21        1.67      2.71 o 
  -5  15   6      235.09      278.23     11.37 o 
  -4  15   6       16.55       18.23      4.82 o 
  -3  15   6        0.63       -1.29      3.82 o 
  -2  15   6       63.57       63.52      5.47 o 
  -1  15   6       47.85       42.92      2.98 o 
   0  15   6       37.22       40.86      3.90 o 
   1  15   6       62.75       57.08     10.60 o 
   2  15   6       11.95       10.60      3.67 o 
   3  15   6       13.51        9.01      3.82 o 
   4  15   6       16.82       11.93      4.62 o 
   5  15   6      120.44      123.14     15.93 o 
   6  15   6        0.01       -3.45      4.06 o 
  -9  16   6       96.40      110.36     35.40 o 
  -8  16   6        1.30        1.87      3.64 o 
  -7  16   6       34.69       23.85      9.95 o 
  -6  16   6       34.73       51.32      5.56 o 
  -5  16   6       34.80       19.31      6.08 o 
  -4  16   6      192.15      233.95     11.84 o 
  -3  16   6       26.22       38.53      6.07 o 
  -2  16   6       86.57       94.46      7.11 o 
  -1  16   6      244.55      239.26     10.75 o 
   0  16   6       32.46       28.51      3.72 o 
   1  16   6       58.18       58.33      8.34 o 
   2  16   6        1.11       -1.30      2.88 o 
   3  16   6       88.24       99.28     13.63 o 
   4  16   6      125.87      138.00     23.33 o 
   5  16   6       47.62       33.96     12.04 o 
  -9  17   6       41.01       27.66     10.70 o 
  -8  17   6      143.90      176.41     12.48 o 
  -7  17   6        0.47        4.38      3.68 o 
  -6  17   6       15.00        7.95      5.40 o 
  -5  17   6      239.42      250.38     13.68 o 
  -4  17   6        0.01        5.41      5.00 o 
  -3  17   6        4.80        6.77      5.19 o 
  -2  17   6      120.62      154.42     10.67 o 
  -1  17   6       10.57       12.99      4.74 o 
   0  17   6      539.21      556.10     16.48 o 
   1  17   6        0.00       -0.74      2.28 o 
   2  17   6      368.54      435.31     12.55 o 
   3  17   6        6.70        5.27      4.13 o 
   4  17   6       55.67       40.83     14.03 o 
  -8  18   6        4.68        5.57      7.16 o 
  -7  18   6       80.54       96.61     18.87 o 
  -6  18   6        4.47        4.92      3.99 o 
  -5  18   6       10.85       10.26      5.87 o 
  -4  18   6        1.09        0.85      3.60 o 
  -3  18   6       20.74       14.36      6.27 o 
  -2  18   6       52.06       44.68      7.40 o 
  -1  18   6      161.30      172.90      8.73 o 
   0  18   6       30.41       25.49      6.81 o 
   1  18   6      161.17      190.04      5.89 o 
   2  18   6        0.47        3.93      3.37 o 
   3  18   6       42.95       49.10      9.21 o 
   4  18   6       42.47       36.39      6.34 o 
  -7  19   6        0.25       -3.66      4.32 o 
  -6  19   6        1.51       -0.79      3.35 o 
  -5  19   6       28.73       13.01     10.59 o 
  -4  19   6        4.95        2.07      5.38 o 
  -3  19   6      186.97      204.61     12.40 o 
  -2  19   6       11.71        3.14      4.69 o 
  -1  19   6       13.84       10.23      6.29 o 
   0  19   6       20.71       16.87      5.48 o 
   1  19   6        0.00        0.32      3.38 o 
   2  19   6       25.39       29.44      6.49 o 
   3  19   6       42.74       37.51      6.29 o 
  -6  20   6       43.20       48.15     19.21 o 
  -5  20   6       23.49       12.18      6.43 o 
  -4  20   6       65.82       29.22     18.89 o 
  -3  20   6       23.38        7.32      5.95 o 
  -2  20   6       26.99       13.06     13.57 o 
  -1  20   6       31.84       21.93     11.50 o 
   0  20   6       23.96       24.50      6.08 o 
   1  20   6        1.12        5.34      4.02 o 
   2  20   6       34.96       45.42     10.69 o 
  -4  21   6        6.83        3.71      5.43 o 
  -3  21   6        1.71        0.81      4.20 o 
  -2  21   6       27.44       17.98      9.55 o 
  -1  21   6        7.46        9.11     11.38 o 
   0  21   6       41.95       36.08     11.15 o 
 -13   0   7       40.16       30.69     20.14 o 
 -11   0   7       38.79       39.90      5.51 o 
  -9   0   7        7.41        6.46      3.33 o 
  -7   0   7      569.80      577.55      8.47 o 
  -5   0   7     2681.11     2768.37     51.14 o 
  -3   0   7     1453.62     1525.70     29.80 o 
  -1   0   7     1712.37     1722.07     21.86 o 
   1   0   7     1947.83     2111.59     30.54 o 
   3   0   7        1.95        8.16      3.45 o 
   5   0   7      349.79      358.62     20.98 o 
   7   0   7       74.47       85.67     14.28 o 
 -13   1   7        5.79        4.15      3.53 o 
 -12   1   7        8.17       11.10      3.75 o 
 -11   1   7        3.33        4.70      2.19 o 
 -10   1   7        6.12        8.76      2.36 o 
  -9   1   7      534.58      545.45      8.18 o 
  -8   1   7      142.11      138.69      3.10 o 
  -7   1   7      388.67      398.26      4.71 o 
  -6   1   7      250.25      283.73      3.77 o 
  -5   1   7     1574.05     1585.37     16.57 o 
  -4   1   7      114.33      102.57      3.12 o 
  -3   1   7      116.48      107.89      2.39 o 
  -2   1   7     1396.91     1419.56     12.26 o 
  -1   1   7       94.18      133.44      2.37 o 
   0   1   7      506.91      471.66      5.55 o 
   1   1   7      540.55      516.38      6.82 o 
   2   1   7       12.55       20.48      1.85 o 
   3   1   7       20.77       21.67      3.03 o 
   4   1   7       17.21       23.17      3.56 o 
   5   1   7       60.15       72.70      5.71 o 
   6   1   7       15.05        9.06      3.88 o 
   7   1   7       82.68       91.79     18.14 o 
   8   1   7        2.92        3.74      8.11 o 
 -13   2   7        3.54       -0.70      2.33 o 
 -12   2   7        2.25        2.35      2.06 o 
 -11   2   7       97.03      102.53      4.18 o 
 -10   2   7       84.65       97.61      4.51 o 
  -9   2   7       14.64       13.58      1.88 o 
  -8   2   7     1072.69     1036.62     11.68 o 
  -7   2   7       51.42       59.51      2.45 o 
  -6   2   7       24.24       33.68      1.09 o 
  -5   2   7      418.60      427.99      5.69 o 
  -4   2   7     1819.86     1824.86     19.73 o 
  -3   2   7        6.24       11.74      1.32 o 
  -2   2   7       33.01       28.51      1.26 o 
  -1   2   7      270.63      238.72      3.30 o 
   0   2   7       87.11       79.36      2.13 o 
   1   2   7        3.25        3.67      1.70 o 
   2   2   7       84.64       78.86      2.78 o 
   3   2   7       81.48       91.36      3.98 o 
   4   2   7       66.04       76.97      7.87 o 
   5   2   7       11.43        9.53      4.31 o 
   6   2   7       78.20       96.09      7.97 o 
   7   2   7        5.38        3.13      4.34 o 
   8   2   7        0.32        3.60      7.01 o 
 -13   3   7        0.13        3.47      2.91 o 
 -12   3   7       19.27       25.46      3.66 o 
 -11   3   7        2.09        3.82      1.87 o 
 -10   3   7        1.68        2.32      1.66 o 
  -9   3   7       93.61      100.55      3.69 o 
  -8   3   7       92.80       98.09      3.20 o 
  -7   3   7      196.54      195.48      3.35 o 
  -6   3   7      641.88      608.91      7.30 o 
  -5   3   7      555.11      548.08      7.76 o 
  -4   3   7      100.43       99.46      2.52 o 
  -3   3   7       13.77       14.45      0.94 o 
  -2   3   7      368.72      391.93      4.82 o 
  -1   3   7        8.36       16.30      1.17 o 
   0   3   7      711.67      703.79      8.03 o 
   1   3   7      301.54      284.07      4.71 o 
   2   3   7      413.19      397.50      6.38 o 
   3   3   7       74.31       79.25      3.95 o 
   4   3   7       11.02       11.68      3.79 o 
   5   3   7        0.11       -0.18      2.93 o 
   6   3   7       62.53       59.18     13.20 o 
   7   3   7       32.96       35.35     16.04 o 
   8   3   7       49.05       36.61     16.03 o 
 -13   4   7        0.14        1.21      2.06 o 
 -12   4   7       13.37       14.77      3.64 o 
 -11   4   7      116.54      123.02      4.60 o 
 -10   4   7      168.81      163.95      5.69 o 
  -9   4   7        1.75        2.91      1.63 o 
  -8   4   7      133.14      140.12      3.49 o 
  -7   4   7      354.51      322.90      5.20 o 
  -6   4   7      108.36      107.97      2.52 o 
  -5   4   7        9.10       20.88      0.84 o 
  -4   4   7      355.91      379.28      3.87 o 
  -3   4   7      219.64      227.47      3.05 o 
  -2   4   7      394.19      368.82      4.37 o 
  -1   4   7     2161.15     2098.02     21.09 o 
   0   4   7      266.00      249.10      4.60 o 
   1   4   7        1.60        1.29      1.16 o 
   2   4   7        1.80        3.31      1.53 o 
   3   4   7      102.68       97.92      4.69 o 
   4   4   7        1.97        2.12      1.91 o 
   5   4   7      203.89      198.14      9.97 o 
   6   4   7       10.74        5.44      3.75 o 
   7   4   7       79.13       81.40     29.88 o 
   8   4   7        0.54       -2.93      7.11 o 
 -13   5   7        3.41        0.73      2.70 o 
 -12   5   7        0.02       -1.07      1.90 o 
 -11   5   7       44.34       49.54      3.90 o 
 -10   5   7       81.39       89.38      4.42 o 
  -9   5   7      821.69      829.92     12.14 o 
  -8   5   7      106.89      106.35      3.07 o 
  -7   5   7     1630.77     1598.15     18.95 o 
  -6   5   7       27.26       27.18      1.86 o 
  -5   5   7      592.49      620.30      6.55 o 
  -4   5   7      142.76      141.97      2.66 o 
  -3   5   7      403.32      411.14      5.73 o 
  -2   5   7       29.31       34.33      1.64 o 
  -1   5   7        9.96       17.76      1.78 o 
   0   5   7      209.00      213.96      4.25 o 
   1   5   7      143.92      136.96      3.94 o 
   2   5   7      272.01      258.88      5.42 o 
   3   5   7      107.34      104.69      4.20 o 
   4   5   7        0.10        0.62      1.82 o 
   5   5   7        8.99        5.89      2.58 o 
   6   5   7        4.78        2.94      3.02 o 
   7   5   7        0.63       -0.41      3.27 o 
   8   5   7        1.19       -3.25      8.55 o 
 -13   6   7       57.30       73.61      6.34 o 
 -12   6   7        3.44        3.78      2.63 o 
 -11   6   7       29.65       27.72      3.36 o 
 -10   6   7      114.86      129.79      4.61 o 
  -9   6   7      110.35      110.04      3.91 o 
  -8   6   7      601.24      590.54      8.84 o 
  -7   6   7       24.79       27.90      1.92 o 
  -6   6   7      777.58      750.73     10.15 o 
  -5   6   7       60.44       57.60      1.80 o 
  -4   6   7      777.50      806.13     12.09 o 
  -3   6   7      362.24      370.18      6.17 o 
  -2   6   7        0.31        0.51      0.79 o 
  -1   6   7      320.86      293.68      5.04 o 
   0   6   7      543.78      530.78      8.02 o 
   1   6   7      127.08      121.44      4.10 o 
   2   6   7      133.55      135.95      4.69 o 
   3   6   7      504.57      513.41      9.15 o 
   4   6   7       42.51       41.08      4.01 o 
   5   6   7       28.14       24.66      3.92 o 
   6   6   7        2.17       -3.08      3.08 o 
   7   6   7        5.59        5.43      3.68 o 
   8   6   7        1.99        0.01      3.74 o 
 -13   7   7        0.81        3.61      3.32 o 
 -12   7   7       30.07       31.71      3.95 o 
 -11   7   7        1.37        0.81      1.69 o 
 -10   7   7      153.72      140.65      4.96 o 
  -9   7   7      230.93      237.50      5.25 o 
  -8   7   7       53.44       45.42      3.76 o 
  -7   7   7      105.05      107.06      3.63 o 
  -6   7   7      460.37      422.98      7.18 o 
  -5   7   7      187.83      198.85      3.92 o 
  -4   7   7      127.80      115.33      2.47 o 
  -3   7   7      326.67      325.04      6.47 o 
  -2   7   7     1491.96     1387.41     15.97 o 
  -1   7   7      469.27      480.16      6.86 o 
   0   7   7      488.70      489.49      8.04 o 
   1   7   7      198.20      172.94      4.43 o 
   2   7   7      248.84      275.01      6.47 o 
   3   7   7      349.28      368.92      9.02 o 
   4   7   7      373.00      355.41      9.27 o 
   5   7   7       47.45       51.56      4.50 o 
   6   7   7      118.62      135.02     12.01 o 
   7   7   7        3.21        3.81      3.05 o 
   8   7   7       12.43        8.40      4.37 o 
 -12   8   7        3.62        5.67      2.78 o 
 -11   8   7        4.55        7.16      2.39 o 
 -10   8   7        9.76       10.28      2.25 o 
  -9   8   7        6.29        8.93      2.07 o 
  -8   8   7       12.87        9.86      1.89 o 
  -7   8   7        2.76        2.73      1.75 o 
  -6   8   7      104.78      100.84      3.75 o 
  -5   8   7      224.60      208.69      4.84 o 
  -4   8   7      310.02      319.97      4.43 o 
  -3   8   7       19.76       14.82      2.32 o 
  -2   8   7      317.50      293.75      5.54 o 
  -1   8   7     3024.43     2907.57     31.50 o 
   0   8   7      110.34      116.52      3.78 o 
   1   8   7      690.18      710.90     10.91 o 
   2   8   7       66.89       65.44      4.05 o 
   3   8   7     1420.04     1418.43     21.99 o 
   4   8   7       27.30       23.87      4.21 o 
   5   8   7       74.44       84.23      6.42 o 
   6   8   7        4.29        8.95      3.75 o 
   7   8   7        4.09        3.84      3.62 o 
 -12   9   7        9.38       11.59      3.18 o 
 -11   9   7        7.88        8.18      2.73 o 
 -10   9   7      191.49      205.48      5.95 o 
  -9   9   7       59.98       71.23      3.87 o 
  -8   9   7        9.70       14.43      1.90 o 
  -7   9   7        5.58        4.46      1.46 o 
  -6   9   7       38.85       40.73      3.89 o 
  -5   9   7       67.96       65.76      2.62 o 
  -4   9   7       75.70       65.21      2.72 o 
  -3   9   7      114.44      130.86      4.37 o 
  -2   9   7      222.50      200.92      4.51 o 
  -1   9   7      424.46      439.57      7.05 o 
   0   9   7      666.85      647.08      9.44 o 
   1   9   7     1099.91     1062.39     14.50 o 
   2   9   7        5.50        2.01      1.93 o 
   3   9   7       65.69       84.11      5.42 o 
   4   9   7        0.01        0.12      1.96 o 
   5   9   7       15.96       12.58      3.69 o 
   6   9   7       33.56       32.88      5.61 o 
   7   9   7        0.01        4.90      4.17 o 
 -12  10   7        5.09        5.64      4.12 o 
 -11  10   7        4.93        8.26      2.59 o 
 -10  10   7       40.66       45.36      3.09 o 
  -9  10   7       26.55       27.61      2.81 o 
  -8  10   7      247.65      259.92      5.55 o 
  -7  10   7      180.05      174.40      4.87 o 
  -6  10   7       81.02       68.81      4.26 o 
  -5  10   7      239.49      224.18      7.26 o 
  -4  10   7       21.26       25.64      1.61 o 
  -3  10   7      965.52      971.90     11.16 o 
  -2  10   7        0.19        2.05      1.27 o 
  -1  10   7       42.69       38.11      2.81 o 
   0  10   7      336.84      296.79      9.54 o 
   1  10   7       41.77       56.59      3.95 o 
   2  10   7      206.62      226.70      7.41 o 
   3  10   7       88.06      102.87      5.76 o 
   4  10   7        4.96        5.46      3.02 o 
   5  10   7       48.49       40.84      6.79 o 
   6  10   7       37.62       50.88      6.63 o 
   7  10   7       10.93        9.47      4.43 o 
 -12  11   7        0.26       -0.51      2.44 o 
 -11  11   7       29.14       25.88      7.45 o 
 -10  11   7        3.62        4.90      1.86 o 
  -9  11   7        0.19        0.95      1.38 o 
  -8  11   7       99.40       97.96      3.81 o 
  -7  11   7        1.90        3.28      3.28 o 
  -6  11   7        7.07        4.32      2.38 o 
  -5  11   7        2.74        8.16      2.96 o 
  -4  11   7      153.15      146.11      5.42 o 
  -3  11   7       64.02       53.32      5.29 o 
  -2  11   7      489.63      473.45      9.40 o 
  -1  11   7       16.81       22.71      2.79 o 
   0  11   7      689.91      680.30     11.70 o 
   1  11   7        0.36        2.57      2.23 o 
   2  11   7        5.86        4.33      2.74 o 
   3  11   7        7.80        7.06      3.21 o 
   4  11   7       37.58       28.21      6.08 o 
   5  11   7        1.44        4.76      3.36 o 
   6  11   7        5.47        6.57      3.86 o 
 -11  12   7       60.93       65.69      6.81 o 
 -10  12   7       28.10       29.32      7.23 o 
  -9  12   7       60.73       70.30      5.68 o 
  -8  12   7      261.20      241.25      8.94 o 
  -7  12   7      215.48      231.12      8.30 o 
  -6  12   7       70.25       66.82      4.62 o 
  -5  12   7      153.83      135.76      7.52 o 
  -4  12   7       56.92       68.36      4.67 o 
  -3  12   7      272.74      295.48      8.64 o 
  -2  12   7        1.64        1.58      1.27 o 
  -1  12   7      124.61      119.01      5.00 o 
   0  12   7        9.65        9.25      2.55 o 
   1  12   7        0.04        1.02      2.01 o 
   2  12   7      119.78      111.71      5.53 o 
   3  12   7        5.01        2.71      2.59 o 
   4  12   7        9.62        7.67      3.55 o 
   5  12   7       39.99       36.02     12.65 o 
   6  12   7        2.84        6.44      4.20 o 
 -11  13   7        9.02        1.13      3.68 o 
 -10  13   7        0.04        0.12      2.29 o 
  -9  13   7      225.83      234.41     11.01 o 
  -8  13   7       15.68       15.59      4.56 o 
  -7  13   7      157.13      156.73      7.99 o 
  -6  13   7      124.45      125.18      6.63 o 
  -5  13   7       21.51       20.35      5.35 o 
  -4  13   7        0.05       -1.26      2.65 o 
  -3  13   7        0.12       -1.59      2.78 o 
  -2  13   7        1.48        2.69      1.55 o 
  -1  13   7        3.91        7.49      2.33 o 
   0  13   7        7.18        4.70      2.95 o 
   1  13   7      492.64      502.01     11.05 o 
   2  13   7        1.29        2.85      2.73 o 
   3  13   7       71.01       64.92     12.45 o 
   4  13   7        6.96        7.37      3.72 o 
   5  13   7        3.32        4.60      4.34 o 
   6  13   7        1.66        6.51      4.35 o 
 -10  14   7       13.81        2.34      3.48 o 
  -9  14   7       10.49       10.16      6.43 o 
  -8  14   7      155.06      172.94     11.01 o 
  -7  14   7        0.27       -1.34      2.77 o 
  -6  14   7       56.16       62.98      5.51 o 
  -5  14   7      222.46      239.62     10.05 o 
  -4  14   7      262.77      282.08     12.02 o 
  -3  14   7       17.66       24.21      4.26 o 
  -2  14   7        1.50        0.22      1.05 o 
  -1  14   7       29.52       22.08      3.37 o 
   0  14   7      106.89      111.82      5.61 o 
   1  14   7       38.89       27.71      6.94 o 
   2  14   7      240.46      233.68      8.60 o 
   3  14   7      121.97      133.00      7.54 o 
   4  14   7       81.10       97.88     13.69 o 
   5  14   7        0.45        2.69      3.34 o 
 -10  15   7        0.41       -0.45      3.80 o 
  -9  15   7       59.03       39.39     14.50 o 
  -8  15   7        2.55        3.22      3.90 o 
  -7  15   7        1.03       -2.17      2.78 o 
  -6  15   7      115.46      116.98      7.37 o 
  -5  15   7       12.04       11.25      4.58 o 
  -4  15   7      131.88      146.69      9.50 o 
  -3  15   7       35.80       36.26      5.86 o 
  -2  15   7      372.60      405.86     11.75 o 
  -1  15   7       12.16        6.73      2.21 o 
   0  15   7       82.00       85.68      5.29 o 
   1  15   7      133.51      140.47      7.30 o 
   2  15   7        1.02       -1.09      2.55 o 
   3  15   7       41.95       37.03     11.16 o 
   4  15   7       46.31       25.93      9.19 o 
   5  15   7        2.11        0.42      2.81 o 
  -9  16   7       16.71       16.35      7.85 o 
  -8  16   7      112.66      119.95     10.26 o 
  -7  16   7        6.38        5.38      3.80 o 
  -6  16   7       57.74       62.37      6.55 o 
  -5  16   7      324.88      333.91     13.50 o 
  -4  16   7        2.08        4.47      4.34 o 
  -3  16   7        8.39       11.21      5.43 o 
  -2  16   7       11.85       11.52      4.51 o 
  -1  16   7      154.12      143.38      4.11 o 
   0  16   7       36.86       48.70      5.13 o 
   1  16   7       47.93       35.54      6.04 o 
   2  16   7       32.52       28.39      8.77 o 
   3  16   7       31.19       27.24      8.25 o 
   4  16   7        5.44        3.82      3.76 o 
  -9  17   7      136.50      170.86     32.22 o 
  -8  17   7       14.90       15.46      4.94 o 
  -7  17   7      182.71      195.16     10.18 o 
  -6  17   7        2.70        0.84      3.38 o 
  -5  17   7       16.89        6.15      5.86 o 
  -4  17   7       10.93        7.75      5.52 o 
  -3  17   7       14.05       12.73      5.86 o 
  -2  17   7       22.76       20.98      4.83 o 
  -1  17   7       68.78       79.16      6.91 o 
   0  17   7       32.63       26.37      6.37 o 
   1  17   7       94.36      100.56     12.28 o 
   2  17   7        7.25        7.23      3.93 o 
   3  17   7       21.92       10.78      4.52 o 
  -8  18   7       81.72       80.75     16.90 o 
  -7  18   7       16.99        6.46      5.09 o 
  -6  18   7       11.29        4.00      4.80 o 
  -5  18   7        0.11        0.72      3.74 o 
  -4  18   7       29.90       10.67      9.89 o 
  -3  18   7      160.21      171.51     11.35 o 
  -2  18   7       14.71       18.43      6.74 o 
  -1  18   7      145.09      158.26      8.89 o 
   0  18   7      108.66      124.14      8.32 o 
   1  18   7        0.06        1.36      3.61 o 
   2  18   7       40.46       28.68      8.60 o 
   3  18   7        2.59        1.22      5.00 o 
  -7  19   7        0.61        0.16      3.16 o 
  -6  19   7      104.22       92.57     34.19 o 
  -5  19   7        4.15        1.51      4.30 o 
  -4  19   7       71.42       61.26     36.37 o 
  -3  19   7       12.77        5.40      5.55 o 
  -2  19   7      218.25      258.82     14.31 o 
  -1  19   7        0.28       -1.48      3.16 o 
   0  19   7       40.76       20.24      9.44 o 
   1  19   7        0.01       -0.42      3.16 o 
   2  19   7       12.00       17.96      5.41 o 
  -5  20   7       16.72       -2.15      5.97 o 
  -4  20   7        1.47        8.16      6.04 o 
  -3  20   7       90.83       43.11     29.07 o 
  -2  20   7        5.34        3.27      5.18 o 
  -1  20   7       32.38       12.19      7.17 o 
   0  20   7       95.73      111.74     14.02 o 
 -12   0   8      105.53      118.85     11.39 o 
 -10   0   8       28.03       22.53      3.64 o 
  -8   0   8       99.69      100.76      3.70 o 
  -6   0   8      385.05      396.23     16.57 o 
  -4   0   8      215.31      181.55      7.29 o 
  -2   0   8     1793.51     1702.21     20.28 o 
   0   0   8     1020.64     1061.54     15.83 o 
   2   0   8        2.45        3.46      2.91 o 
   4   0   8      543.00      486.21     24.36 o 
   6   0   8        2.58        0.91      3.28 o 
 -13   1   8      141.28      156.97      6.64 o 
 -12   1   8        0.42        4.72      2.39 o 
 -11   1   8       56.33       60.69      5.18 o 
 -10   1   8      146.46      154.59      6.37 o 
  -9   1   8        6.84        8.85      1.58 o 
  -8   1   8      202.34      202.98      3.22 o 
  -7   1   8      135.48      143.13      2.39 o 
  -6   1   8       80.88       75.17      4.50 o 
  -5   1   8      528.85      558.49      9.61 o 
  -4   1   8       52.41       52.67      4.09 o 
  -3   1   8      472.46      437.35      6.89 o 
  -2   1   8       82.88       85.02      2.43 o 
  -1   1   8        1.77        1.63      0.78 o 
   0   1   8      152.17      166.08      3.26 o 
   1   1   8      418.63      471.38      6.80 o 
   2   1   8      338.53      334.26      6.65 o 
   3   1   8      266.72      242.80      6.72 o 
   4   1   8       49.17       55.64      5.35 o 
   5   1   8       99.77      111.54      8.06 o 
   6   1   8       14.33       19.00      7.71 o 
   7   1   8        1.05        1.67      4.05 o 
 -13   2   8        1.99        2.74      2.97 o 
 -12   2   8       33.15       21.51      3.19 o 
 -11   2   8        2.59       -0.38      1.43 o 
 -10   2   8      104.48      112.26      4.41 o 
  -9   2   8      565.76      591.43      7.76 o 
  -8   2   8        1.06        1.44      1.08 o 
  -7   2   8      325.77      333.84      4.15 o 
  -6   2   8       89.65       98.79      4.47 o 
  -5   2   8      273.61      245.92      2.75 o 
  -4   2   8      429.38      394.10      4.49 o 
  -3   2   8       56.97       63.20      1.92 o 
  -2   2   8       34.35       30.33      1.10 o 
  -1   2   8       39.28       60.13      2.34 o 
   0   2   8       11.35       11.04      1.48 o 
   1   2   8      254.74      223.93      4.91 o 
   2   2   8      273.43      275.67      6.47 o 
   3   2   8      470.99      502.13      9.80 o 
   4   2   8      103.48      132.23      7.01 o 
   5   2   8       60.12       68.72      6.85 o 
   6   2   8        1.21        0.76      4.12 o 
   7   2   8        2.76        6.84      6.38 o 
 -13   3   8        0.56        2.66      3.17 o 
 -12   3   8        0.31       -1.19      2.02 o 
 -11   3   8       12.28       14.54      2.57 o 
 -10   3   8        4.52        5.65      1.88 o 
  -9   3   8      103.97      115.50      5.41 o 
  -8   3   8      256.24      263.48      4.96 o 
  -7   3   8      154.97      171.46      3.07 o 
  -6   3   8       10.76        9.93      1.12 o 
  -5   3   8      370.53      386.92      5.36 o 
  -4   3   8       11.38       10.74      1.04 o 
  -3   3   8      801.90      775.77      8.23 o 
  -2   3   8       53.32       55.00      1.60 o 
  -1   3   8     1628.73     1666.08     17.43 o 
   0   3   8       92.05       91.65      2.91 o 
   1   3   8      139.29      149.56      4.09 o 
   2   3   8      800.83      799.25     11.14 o 
   3   3   8      206.62      227.12      7.75 o 
   4   3   8      175.29      228.26     16.23 o 
   5   3   8       17.83       12.94      6.14 o 
   6   3   8        6.59        4.75      5.98 o 
   7   3   8       19.45       27.14     13.68 o 
 -13   4   8        5.20        5.74      3.41 o 
 -12   4   8       56.81       70.30      4.64 o 
 -11   4   8       39.28       38.76      3.56 o 
 -10   4   8       53.07       57.21      3.75 o 
  -9   4   8      170.48      183.54      4.31 o 
  -8   4   8      186.10      196.44      4.13 o 
  -7   4   8        2.80        3.28      1.52 o 
  -6   4   8        1.49        3.09      0.69 o 
  -5   4   8       91.55       94.86      3.20 o 
  -4   4   8        2.23        0.22      0.74 o 
  -3   4   8        4.72        4.23      0.88 o 
  -2   4   8     1431.05     1425.45     14.42 o 
  -1   4   8        2.90        0.23      0.96 o 
   0   4   8     1869.05     1785.22     20.06 o 
   1   4   8       35.87       38.34      2.56 o 
   2   4   8        0.31        1.72      1.54 o 
   3   4   8        6.13        4.75      2.17 o 
   4   4   8      272.29      282.07      9.74 o 
   5   4   8       31.90       29.70      9.17 o 
   6   4   8       27.77       22.23      8.34 o 
   7   4   8       17.61       16.66     10.55 o 
 -13   5   8        2.49        4.61      3.38 o 
 -12   5   8        2.61       -0.49      2.23 o 
 -11   5   8       24.61       30.88      3.06 o 
 -10   5   8      278.51      263.29      6.57 o 
  -9   5   8       73.92       82.88      3.74 o 
  -8   5   8      355.61      378.90      5.94 o 
  -7   5   8       45.08       47.20      1.73 o 
  -6   5   8      421.66      434.49      5.19 o 
  -5   5   8       71.67       74.06      1.83 o 
  -4   5   8      289.75      280.44      3.69 o 
  -3   5   8       13.58       18.99      1.47 o 
  -2   5   8       54.34       61.38      2.28 o 
  -1   5   8      971.03      951.09     12.49 o 
   0   5   8       79.17       79.54      2.95 o 
   1   5   8       11.68       14.84      2.36 o 
   2   5   8      622.59      600.06      9.87 o 
   3   5   8       33.82       37.84      3.48 o 
   4   5   8       13.17       15.82      3.64 o 
   5   5   8       17.37       13.12      4.13 o 
   6   5   8        0.89        0.03      2.28 o 
   7   5   8        3.84        2.07      5.26 o 
 -13   6   8       21.68       23.92      4.85 o 
 -12   6   8        0.72        2.44      2.19 o 
 -11   6   8       39.48       37.45      3.10 o 
 -10   6   8        9.43        7.00      1.93 o 
  -9   6   8      188.33      199.12      6.18 o 
  -8   6   8       61.67       59.13      2.51 o 
  -7   6   8      717.27      728.85     10.06 o 
  -6   6   8       36.98       37.95      1.66 o 
  -5   6   8      492.30      454.69      5.62 o 
  -4   6   8        2.89        1.01      1.15 o 
  -3   6   8       58.02       56.34      2.91 o 
  -2   6   8      343.39      354.00      5.43 o 
  -1   6   8       46.69       55.25      2.41 o 
   0   6   8       57.08       58.51      2.73 o 
   1   6   8      221.66      218.50      5.49 o 
   2   6   8       14.52       15.51      3.38 o 
   3   6   8      400.69      452.68      8.79 o 
   4   6   8        2.64        3.35      2.44 o 
   5   6   8        4.52        5.15      2.90 o 
   6   6   8       22.32       14.76      7.01 o 
   7   6   8       12.92        7.76      3.98 o 
 -13   7   8       30.77       30.78      4.18 o 
 -12   7   8        0.00        0.62      1.75 o 
 -11   7   8        0.75        2.20      2.05 o 
 -10   7   8      130.05      129.31      4.52 o 
  -9   7   8        0.01        1.09      1.17 o 
  -8   7   8      130.87      131.25      4.58 o 
  -7   7   8      134.93      116.69      3.29 o 
  -6   7   8      558.78      556.86      7.55 o 
  -5   7   8      812.98      821.93     10.68 o 
  -4   7   8      528.46      498.22      6.59 o 
  -3   7   8      251.71      234.50      4.35 o 
  -2   7   8        4.58        6.77      1.32 o 
  -1   7   8     1485.53     1486.84     17.62 o 
   0   7   8      181.67      187.37      4.59 o 
   1   7   8      694.32      716.24     10.91 o 
   2   7   8     1031.71     1014.75     16.04 o 
   3   7   8      129.49      138.80      5.96 o 
   4   7   8        0.25        2.51      2.34 o 
   5   7   8      157.51      177.12      8.39 o 
   6   7   8        0.01        0.45      2.43 o 
   7   7   8        0.98        1.27      2.98 o 
 -12   8   8        5.21        4.26      3.21 o 
 -11   8   8       13.25       11.72      2.84 o 
 -10   8   8      127.28      148.88      4.83 o 
  -9   8   8        2.06        3.08      1.45 o 
  -8   8   8       47.03       53.49      4.04 o 
  -7   8   8       14.60       13.89      1.75 o 
  -6   8   8      730.12      778.96     10.61 o 
  -5   8   8      336.13      341.07      5.58 o 
  -4   8   8      800.85      800.32      9.49 o 
  -3   8   8      188.18      185.59      4.16 o 
  -2   8   8     1584.05     1566.67     19.48 o 
  -1   8   8      139.11      121.89      3.75 o 
   0   8   8      801.84      800.96     11.34 o 
   1   8   8        9.75        9.89      2.48 o 
   2   8   8      135.89      127.54      5.24 o 
   3   8   8       11.68       13.91      3.12 o 
   4   8   8        0.20        3.37      2.74 o 
   5   8   8        9.08       13.93      4.11 o 
   6   8   8       58.93       81.30      8.49 o 
   7   8   8        0.12       -0.14      2.54 o 
 -12   9   8        0.57        2.02      2.10 o 
 -11   9   8        0.02        0.52      1.82 o 
 -10   9   8       14.72       11.23      2.50 o 
  -9   9   8      124.50      129.00      4.23 o 
  -8   9   8      316.26      325.19      5.99 o 
  -7   9   8        0.25        1.07      1.31 o 
  -6   9   8       30.87       25.74      2.30 o 
  -5   9   8      384.19      423.11      7.74 o 
  -4   9   8       24.35       23.81      1.65 o 
  -3   9   8      299.77      308.69      6.31 o 
  -2   9   8       58.43       59.00      3.70 o 
  -1   9   8       12.26       17.63      2.50 o 
   0   9   8      106.74      123.38      4.83 o 
   1   9   8      404.84      386.85      8.45 o 
   2   9   8        4.93        1.69      2.31 o 
   3   9   8        5.99        6.72      3.24 o 
   4   9   8        8.45       11.56      3.52 o 
   5   9   8       33.58       36.00      5.59 o 
   6   9   8       28.37       28.70      5.24 o 
 -12  10   8        2.35        2.46      3.06 o 
 -11  10   8        3.81        5.48      2.74 o 
 -10  10   8       23.10       23.49      2.61 o 
  -9  10   8      191.30      188.06      6.24 o 
  -8  10   8        1.90        0.88      2.37 o 
  -7  10   8      290.81      299.64      4.97 o 
  -6  10   8      184.59      182.78      5.90 o 
  -5  10   8      177.34      157.58      5.48 o 
  -4  10   8        0.01        1.18      1.00 o 
  -3  10   8       56.03       59.33      5.93 o 
  -2  10   8       56.74       65.25      3.38 o 
  -1  10   8        0.38        1.31      1.53 o 
   0  10   8      200.65      217.25      5.53 o 
   1  10   8       54.71       76.26      4.09 o 
   2  10   8       42.03       31.32      3.72 o 
   3  10   8       42.15       55.44      4.81 o 
   4  10   8        3.34        6.23      3.57 o 
   5  10   8       35.85       50.77      7.98 o 
   6  10   8       27.95       32.00      5.72 o 
 -11  11   8       52.49       44.67     10.73 o 
 -10  11   8       11.01       13.85      3.99 o 
  -9  11   8       19.53       16.74      2.97 o 
  -8  11   8       29.74       24.38      2.19 o 
  -7  11   8        4.16        8.03      2.63 o 
  -6  11   8        0.04        0.48      1.59 o 
  -5  11   8        2.57        5.72      4.10 o 
  -4  11   8      127.14      125.00      5.56 o 
  -3  11   8      184.76      172.55      3.81 o 
  -2  11   8        0.07        0.03      0.91 o 
  -1  11   8        0.07       -0.38      1.52 o 
   0  11   8        2.29        5.64      2.72 o 
   1  11   8        8.05        5.98      2.87 o 
   2  11   8        0.83        4.72      3.09 o 
   3  11   8       10.33        7.36      3.25 o 
   4  11   8        9.99        4.28      3.14 o 
   5  11   8        3.51        2.07      3.08 o 
   6  11   8       10.96        4.56      3.96 o 
 -11  12   8       18.39        8.27      4.21 o 
 -10  12   8      122.09      132.49      8.43 o 
  -9  12   8       14.40       15.09      3.68 o 
  -8  12   8        0.03        3.94      2.78 o 
  -7  12   8       62.05       61.87      4.18 o 
  -6  12   8       10.03       13.63      3.07 o 
  -5  12   8       10.86       13.60      3.46 o 
  -4  12   8       34.22       48.05      4.20 o 
  -3  12   8      150.19      127.51      8.34 o 
  -2  12   8        2.52        1.37      1.75 o 
  -1  12   8       25.29       19.45      3.34 o 
   0  12   8        0.29        1.32      1.92 o 
   1  12   8        3.77        4.46      2.86 o 
   2  12   8        6.36        7.14      3.02 o 
   3  12   8        7.07        7.36      3.43 o 
   4  12   8       27.44       16.85      6.83 o 
   5  12   8        6.63        3.99      4.02 o 
 -11  13   8       47.31       11.84     11.51 o 
 -10  13   8       84.24       91.72      8.64 o 
  -9  13   8        1.54        2.92      3.41 o 
  -8  13   8      492.29      560.87     15.23 o 
  -7  13   8       71.38       77.18      6.28 o 
  -6  13   8       84.66       96.66      6.01 o 
  -5  13   8       19.46       24.07      5.11 o 
  -4  13   8      114.98      116.43      6.48 o 
  -3  13   8        1.03        2.66      2.50 o 
  -2  13   8      188.65      196.12      5.39 o 
  -1  13   8       28.65       30.45      3.80 o 
   0  13   8       59.91       71.39      5.07 o 
   1  13   8        6.95        7.70      3.10 o 
   2  13   8       35.22       40.36      8.75 o 
   3  13   8       11.57        6.90      3.53 o 
   4  13   8       76.42       30.42     16.33 o 
   5  13   8        0.43       -0.75      2.71 o 
 -10  14   8        4.07        0.40      2.65 o 
  -9  14   8      125.81      127.59     10.07 o 
  -8  14   8        4.26        2.78      2.82 o 
  -7  14   8      166.23      179.10      7.80 o 
  -6  14   8        4.52        5.62      3.24 o 
  -5  14   8       13.49       11.19      4.49 o 
  -4  14   8       25.95       20.71      4.39 o 
  -3  14   8       21.21       22.45      4.34 o 
  -2  14   8      322.06      333.01     12.57 o 
  -1  14   8       83.88       87.38      4.73 o 
   0  14   8       14.20       17.09      3.98 o 
   1  14   8       52.30       43.87     10.43 o 
   2  14   8        8.80        6.79      3.90 o 
   3  14   8      108.99      119.42     12.59 o 
   4  14   8        0.70        1.26      3.09 o 
 -10  15   8        0.43        0.93      3.60 o 
  -9  15   8        6.93        9.48      4.94 o 
  -8  15   8       12.34       11.53      4.43 o 
  -7  15   8        0.48        3.13      3.00 o 
  -6  15   8        0.06       -0.32      2.11 o 
  -5  15   8      255.57      254.60     12.02 o 
  -4  15   8       35.67       41.59      6.87 o 
  -3  15   8       87.91      113.06      7.36 o 
  -2  15   8        7.45        6.96      3.21 o 
  -1  15   8       51.88       65.55      8.65 o 
   0  15   8        1.70        2.77      2.69 o 
   1  15   8      139.83      156.11      7.73 o 
   2  15   8       14.56        6.40      3.58 o 
   3  15   8        0.01        0.77      2.85 o 
   4  15   8        0.03        1.48      2.90 o 
  -9  16   8       29.88       23.95     10.92 o 
  -8  16   8        7.30        3.62      3.83 o 
  -7  16   8      149.82      163.90      8.29 o 
  -6  16   8        2.87        7.34      3.65 o 
  -5  16   8       32.60       35.49      7.21 o 
  -4  16   8        0.11       -1.30      3.43 o 
  -3  16   8        6.05        8.20      3.99 o 
  -2  16   8      134.14      172.35      8.52 o 
  -1  16   8       13.52        8.55      4.06 o 
   0  16   8      123.67      136.14     17.58 o 
   1  16   8       24.79       18.98      5.60 o 
   2  16   8        4.13        7.37      3.65 o 
   3  16   8        7.68        3.40      3.88 o 
  -8  17   8       47.49       41.83      8.27 o 
  -7  17   8        2.35        3.51      4.01 o 
  -6  17   8       21.64       10.68      5.04 o 
  -5  17   8        0.13       -0.70      3.67 o 
  -4  17   8       60.96        0.16      6.29 o 
  -3  17   8       21.09        7.14      8.04 o 
  -2  17   8       58.47       32.98     14.24 o 
  -1  17   8        0.10       -0.35      2.53 o 
   0  17   8        3.67       -2.99      3.58 o 
   1  17   8        2.87        3.63      3.68 o 
   2  17   8       27.64       20.88      6.46 o 
  -7  18   8       44.01       35.18     12.70 o 
  -6  18   8       14.99       11.80      5.42 o 
  -5  18   8       39.50       16.28     12.90 o 
  -4  18   8       70.90        2.14      6.04 o 
  -3  18   8       39.70       22.76     11.00 o 
  -1  18   8        4.07        1.87      3.56 o 
   0  18   8       62.94       37.73     15.84 o 
   1  18   8       24.67       21.26      7.31 o 
   2  18   8        7.37       -0.14      5.48 o 
  -6  19   8        0.75        1.78      3.75 o 
  -5  19   8       12.65       -1.24      4.07 o 
  -4  19   8        2.56       -1.27      4.15 o 
  -3  19   8      131.85      119.15     33.38 o 
  -2  19   8       17.64        9.79      5.13 o 
  -1  19   8      271.94      291.12     13.10 o 
   0  19   8       31.17       12.05      8.70 o 
  -4  20   8       12.95        0.43      3.88 o 
  -3  20   8       10.79        0.63      4.19 o 
  -2  20   8       32.32        5.77      5.13 o 
 -13   0   9       25.09       24.29      6.04 o 
 -11   0   9       56.67       64.78      4.21 o 
  -9   0   9      298.84      294.29      5.89 o 
  -7   0   9      186.44      150.36     11.61 o 
  -5   0   9      528.49      523.21     14.16 o 
  -3   0   9      763.82      750.82     19.37 o 
  -1   0   9      281.37      230.66      5.33 o 
   1   0   9      170.52      164.62      7.80 o 
   3   0   9      290.57      246.92     16.05 o 
   5   0   9       10.59        2.53      4.15 o 
   7   0   9        7.50        6.87      9.74 o 
 -13   1   9        2.62        4.89      2.65 o 
 -12   1   9      135.03      144.48      5.39 o 
 -11   1   9        1.56        3.00      1.60 o 
 -10   1   9       21.50       18.33      1.94 o 
  -9   1   9      508.69      491.65      7.75 o 
  -8   1   9       33.36       31.69      2.57 o 
  -7   1   9      373.08      350.01      6.63 o 
  -6   1   9       30.00       33.09      3.85 o 
  -5   1   9      123.21      138.20      5.02 o 
  -4   1   9        1.63        1.07      1.75 o 
  -3   1   9       54.14       49.97      1.92 o 
  -2   1   9      216.48      193.13      3.17 o 
  -1   1   9      137.59      142.35      3.06 o 
   0   1   9       52.17       50.85      3.06 o 
   1   1   9       64.56       68.95      5.33 o 
   2   1   9      339.72      335.15      7.51 o 
   3   1   9        6.47        3.12      2.93 o 
   4   1   9       72.73       64.85      6.55 o 
   5   1   9        4.16        5.89      5.66 o 
   6   1   9        3.34        4.52      4.58 o 
   7   1   9       10.62        9.00      9.23 o 
 -13   2   9        6.05        3.88      2.53 o 
 -12   2   9        0.96       -0.19      1.82 o 
 -11   2   9        5.66        3.68      1.66 o 
 -10   2   9      173.90      181.08      3.96 o 
  -9   2   9       19.25       18.41      1.50 o 
  -8   2   9     1349.28     1365.66     24.28 o 
  -7   2   9       12.96       22.75      6.89 o 
  -6   2   9      348.12      354.59      5.50 o 
  -5   2   9        7.96       10.16      2.24 o 
  -4   2   9      108.80      110.85      3.64 o 
  -3   2   9      206.35      222.48      3.10 o 
  -2   2   9       57.62       55.43      1.75 o 
  -1   2   9      294.79      307.43      5.88 o 
   0   2   9       74.46       63.15      2.87 o 
   1   2   9       31.87       47.05      3.52 o 
   2   2   9       12.89       11.91      2.62 o 
   3   2   9        4.18        6.65      2.94 o 
   4   2   9       23.01       23.34      5.06 o 
   5   2   9        4.05       10.42      6.36 o 
   6   2   9       22.39       28.98      9.41 o 
   7   2   9        1.77        8.41      7.39 o 
 -13   3   9        5.13        5.11      3.04 o 
 -12   3   9        1.05        1.41      2.15 o 
 -11   3   9       68.35       67.47      3.45 o 
 -10   3   9      474.53      474.37     10.99 o 
  -9   3   9      146.35      160.80      4.00 o 
  -8   3   9      375.91      380.74      5.98 o 
  -7   3   9      151.48      151.06      3.51 o 
  -6   3   9        2.52        2.06      0.61 o 
  -5   3   9        8.90       10.52      0.98 o 
  -4   3   9       21.95       21.67      1.23 o 
  -3   3   9      138.80      138.73      2.37 o 
  -2   3   9     1467.74     1451.11     15.07 o 
  -1   3   9      408.74      403.50      6.70 o 
   0   3   9      676.73      712.38      9.28 o 
   1   3   9       45.68       46.08      3.05 o 
   2   3   9       64.63       72.44      4.52 o 
   3   3   9        3.50        4.07      2.29 o 
   4   3   9       53.04       55.34      6.38 o 
   5   3   9       47.84       30.03     12.51 o 
   6   3   9        2.29        5.70      6.67 o 
   7   3   9        1.04        1.62      6.49 o 
 -13   4   9        3.09        6.73      2.86 o 
 -12   4   9       10.19        7.77      2.76 o 
 -11   4   9      291.06      320.78      7.09 o 
 -10   4   9       76.01       89.27      3.33 o 
  -9   4   9       81.89       72.33      4.25 o 
  -8   4   9       10.90        8.12      1.44 o 
  -7   4   9        4.53        5.38      2.00 o 
  -6   4   9       57.95       55.20      2.72 o 
  -5   4   9      164.19      167.44      3.14 o 
  -4   4   9       23.84       19.44      1.35 o 
  -3   4   9     1356.71     1370.04     15.19 o 
  -2   4   9      336.62      366.31      5.84 o 
  -1   4   9     1800.63     1802.65     20.07 o 
   0   4   9       33.52       28.93      2.27 o 
   1   4   9        1.78        3.92      2.03 o 
   2   4   9      278.35      307.15      7.02 o 
   3   4   9        0.00        0.91      1.91 o 
   4   4   9       12.62        6.19      3.41 o 
   5   4   9        0.78        1.31      4.11 o 
   6   4   9       34.68       31.37      9.85 o 
 -13   5   9       51.61       53.25      5.08 o 
 -12   5   9       14.15       19.68      3.35 o 
 -11   5   9       10.33       16.94      2.75 o 
 -10   5   9      143.34      170.25      5.11 o 
  -9   5   9       29.30       26.56      1.99 o 
  -8   5   9       56.09       62.66      2.28 o 
  -7   5   9       14.55       11.42      1.02 o 
  -6   5   9       40.06       49.65      4.31 o 
  -5   5   9       51.23       50.31      2.94 o 
  -4   5   9       33.02       34.01      1.55 o 
  -3   5   9      228.40      215.69      4.65 o 
  -2   5   9      701.03      736.37      8.97 o 
  -1   5   9       26.58       26.15      2.32 o 
   0   5   9       77.52       82.07      3.27 o 
   1   5   9      664.54      677.34     11.54 o 
   2   5   9       46.93       48.39      3.48 o 
   3   5   9       38.12       37.56      4.26 o 
   4   5   9        0.13       -3.15      3.15 o 
   5   5   9      101.95      122.06     10.82 o 
   6   5   9        0.02       -3.22      5.91 o 
 -13   6   9        1.18        5.23      2.65 o 
 -12   6   9        9.22       10.04      3.04 o 
 -11   6   9       38.16       39.27      2.94 o 
 -10   6   9      122.67      136.66      4.76 o 
  -9   6   9        0.07        1.10      1.39 o 
  -8   6   9       13.14       11.87      1.64 o 
  -7   6   9      380.41      404.23      5.31 o 
  -6   6   9        1.99        7.42      4.37 o 
  -5   6   9       23.21       16.41      1.01 o 
  -4   6   9       34.14       30.13      2.23 o 
  -3   6   9       29.66       34.53      2.91 o 
  -2   6   9      766.79      763.22      9.28 o 
  -1   6   9      131.04      132.48      3.81 o 
   0   6   9      490.77      514.82      8.65 o 
   1   6   9       44.26       50.98      3.65 o 
   2   6   9      173.04      170.25      6.06 o 
   3   6   9        1.27        2.48      2.28 o 
   4   6   9      158.14      186.46      6.78 o 
   5   6   9       16.79        5.91      3.52 o 
   6   6   9       27.46       15.53      7.13 o 
 -12   7   9        4.97        7.57      2.58 o 
 -11   7   9        5.93        5.96      2.00 o 
 -10   7   9        9.84        7.90      2.31 o 
  -9   7   9      100.89      112.64      3.77 o 
  -8   7   9       34.36       29.45      1.86 o 
  -7   7   9       87.35       84.82      2.62 o 
  -6   7   9       41.82       41.52      1.74 o 
  -5   7   9       80.31       83.43      2.49 o 
  -4   7   9      398.00      435.64      5.69 o 
  -3   7   9       89.19       86.36      3.09 o 
  -2   7   9      663.67      664.92      8.68 o 
  -1   7   9        0.36        0.24      1.56 o 
   0   7   9      199.97      194.49      5.02 o 
   1   7   9      114.75      110.16      4.63 o 
   2   7   9      116.53      112.91      5.58 o 
   3   7   9        7.72        7.12      3.03 o 
   4   7   9        2.00        0.27      1.63 o 
   5   7   9        2.90        3.91      3.47 o 
   6   7   9       44.11       27.68     11.26 o 
 -12   8   9        1.46        3.74      2.28 o 
 -11   8   9        3.02        6.23      2.33 o 
 -10   8   9       72.35       75.44      3.74 o 
  -9   8   9        6.07        0.93      1.28 o 
  -8   8   9       17.45       17.54      2.43 o 
  -7   8   9        4.91        5.46      1.48 o 
  -6   8   9       60.21       69.10      2.72 o 
  -5   8   9       82.39       76.92      2.00 o 
  -4   8   9       89.90       92.46      2.64 o 
  -3   8   9      379.27      390.51      7.22 o 
  -2   8   9       91.19       93.33      3.59 o 
  -1   8   9      897.20      871.87     12.72 o 
   0   8   9        2.72        4.64      2.10 o 
   1   8   9      381.05      377.64      7.92 o 
   2   8   9       12.47        9.77      2.79 o 
   3   8   9        0.74        0.98      2.10 o 
   4   8   9       40.15       32.40      6.50 o 
   5   8   9       11.74       17.31      6.15 o 
   6   8   9        0.37        2.21      3.62 o 
 -12   9   9       10.45       16.03      4.10 o 
 -11   9   9       16.64       17.86      3.21 o 
 -10   9   9        9.73        9.23      2.40 o 
  -9   9   9      325.37      327.62      6.37 o 
  -8   9   9        4.74        4.15      1.93 o 
  -7   9   9       35.82       34.12      2.67 o 
  -6   9   9        4.08        5.97      1.50 o 
  -5   9   9      339.64      334.03      6.59 o 
  -4   9   9      410.94      445.66      6.61 o 
  -3   9   9     1385.36     1287.47     17.43 o 
  -2   9   9        4.57        5.68      1.92 o 
  -1   9   9      372.49      341.15      6.79 o 
   0   9   9       29.24       33.42      3.21 o 
   1   9   9       12.49       12.13      2.72 o 
   2   9   9      101.40      104.62      5.54 o 
   3   9   9       76.46       65.30      6.72 o 
   4   9   9        6.20        8.47      3.59 o 
   5   9   9       16.79       12.94      4.62 o 
 -12  10   9        8.12        9.92      4.29 o 
 -11  10   9       23.06       13.22      4.06 o 
 -10  10   9      121.52      124.84      8.32 o 
  -9  10   9       46.52       38.22      2.65 o 
  -8  10   9      338.55      311.77      5.65 o 
  -7  10   9       35.46       32.08      2.97 o 
  -6  10   9        4.94        8.60      1.73 o 
  -5  10   9       13.45        7.76      2.21 o 
  -4  10   9      222.71      221.33      4.25 o 
  -3  10   9        2.93        3.31      1.44 o 
  -2  10   9        5.82        4.59      1.86 o 
  -1  10   9      296.72      292.35      6.17 o 
   0  10   9       45.92       52.62      3.73 o 
   1  10   9        0.22        0.43      1.73 o 
   2  10   9      168.03      168.71      8.06 o 
   3  10   9        0.26        0.74      2.16 o 
   4  10   9       25.81       27.28      8.13 o 
   5  10   9        1.13        1.50      3.67 o 
 -11  11   9        1.10        1.23      2.24 o 
 -10  11   9       97.89      104.96      6.30 o 
  -9  11   9       48.89       52.37      4.34 o 
  -8  11   9       25.72       22.92      2.90 o 
  -7  11   9        6.60        5.34      2.29 o 
  -6  11   9       64.38       69.31      4.01 o 
  -5  11   9        4.48        3.61      1.17 o 
  -4  11   9       13.34        6.85      1.28 o 
  -3  11   9      118.55      121.67      5.81 o 
  -2  11   9      257.14      291.65      7.41 o 
  -1  11   9        0.97        1.23      1.88 o 
   0  11   9      348.27      347.75      7.90 o 
   1  11   9      132.95      143.17      6.10 o 
   2  11   9       28.46       16.84      4.20 o 
   3  11   9        6.15        6.48      3.25 o 
   4  11   9       15.88        6.73      3.75 o 
   5  11   9        9.85        6.58      4.19 o 
 -11  12   9       95.77      116.30      8.34 o 
 -10  12   9        5.84        9.69      3.30 o 
  -9  12   9       74.04       78.65      7.32 o 
  -8  12   9       56.01       67.31      4.68 o 
  -7  12   9       30.83       28.49      3.39 o 
  -6  12   9        0.01        4.81      2.38 o 
  -5  12   9        2.21        0.60      1.83 o 
  -4  12   9        0.24        3.18      2.83 o 
  -3  12   9        1.40        5.42      1.87 o 
  -2  12   9      111.99      125.65      5.29 o 
  -1  12   9      621.73      607.38     12.46 o 
   0  12   9       88.63       72.05      8.34 o 
   1  12   9        0.53       -0.25      2.12 o 
   2  12   9       49.72       42.89      7.54 o 
   3  12   9       18.56       11.26      4.11 o 
   4  12   9        8.88        4.16      3.67 o 
 -10  13   9        7.50        5.93      4.44 o 
  -9  13   9      190.60      199.56      7.44 o 
  -8  13   9        0.24        1.50      2.50 o 
  -7  13   9       80.36      112.93      6.26 o 
  -6  13   9       85.27       78.98      5.89 o 
  -5  13   9       25.26       38.75      5.04 o 
  -4  13   9        5.37        5.75      3.43 o 
  -3  13   9       12.06       11.43      2.20 o 
  -2  13   9        9.60       13.42      2.56 o 
  -1  13   9        1.47        5.83      2.99 o 
   0  13   9        0.58       -0.37      1.84 o 
   1  13   9       89.44       95.30     17.39 o 
   2  13   9        8.42        3.38      2.97 o 
   3  13   9        7.00        5.17      3.88 o 
   4  13   9        7.57        7.54      4.15 o 
 -10  14   9       46.91       33.63     13.47 o 
  -9  14   9       68.17       73.79      6.26 o 
  -8  14   9       78.43       91.75      5.76 o 
  -7  14   9       18.97       23.87      3.79 o 
  -6  14   9      164.16      198.81      8.40 o 
  -5  14   9       32.25       33.28      5.35 o 
  -4  14   9       15.00       13.88      3.98 o 
  -3  14   9       31.06       33.95      5.24 o 
  -2  14   9        0.23        1.97      1.80 o 
  -1  14   9       52.08       66.84      5.03 o 
   0  14   9        1.39        4.03      3.20 o 
   1  14   9       43.20       32.06      9.90 o 
   2  14   9        0.30        2.49      3.27 o 
   3  14   9        4.23        4.99      3.67 o 
  -9  15   9        3.12       -0.86      2.38 o 
  -8  15   9        9.69        8.44      5.02 o 
  -7  15   9        7.05        4.98      4.01 o 
  -6  15   9       26.42       31.22      4.47 o 
  -5  15   9       13.33       14.70      4.64 o 
  -4  15   9       26.58       33.10      4.74 o 
  -3  15   9       41.12       33.92      5.17 o 
  -2  15   9      194.65      223.07      9.93 o 
  -1  15   9       11.32       12.98      3.59 o 
   0  15   9      169.25      185.18      7.97 o 
   1  15   9        8.99        7.62      3.77 o 
   2  15   9       18.83        6.76      4.09 o 
   3  15   9        0.08       -2.11      3.23 o 
  -9  16   9        1.17        2.73      3.19 o 
  -8  16   9       47.83       44.65     10.63 o 
  -7  16   9        0.02        0.27      2.59 o 
  -6  16   9       22.10       22.06      4.51 o 
  -5  16   9        0.77       -2.65      3.79 o 
  -4  16   9       13.61       13.82      5.13 o 
  -3  16   9       45.69       48.76     10.10 o 
  -2  16   9       58.66       32.32      9.57 o 
  -1  16   9      158.87      180.75     10.78 o 
   0  16   9        0.27        1.31      2.77 o 
   1  16   9       19.86       16.61      5.43 o 
   2  16   9       16.70        9.64      4.59 o 
  -8  17   9        7.86       13.84      5.46 o 
  -7  17   9      112.70      141.94      8.66 o 
  -6  17   9       13.61       11.54      4.40 o 
  -5  17   9       68.28        1.48      7.07 o 
  -4  17   9       16.16        7.39      5.17 o 
  -3  17   9      128.36      147.74      8.52 o 
  -2  17   9        9.98        5.92      3.99 o 
  -1  17   9        5.28        4.78      4.15 o 
   0  17   9       14.81       11.06      5.07 o 
   1  17   9       40.24       37.59      9.03 o 
  -7  18   9        2.05       -0.46      3.65 o 
  -6  18   9       55.30       52.81     20.01 o 
  -5  18   9        4.50        4.63      5.07 o 
  -4  18   9       60.41        3.23     10.09 o 
  -3  18   9       30.58       22.21      9.47 o 
  -2  18   9      101.68       78.37     20.30 o 
  -1  18   9      133.95      173.01     11.70 o 
   0  18   9       10.94       10.39      4.84 o 
  -5  19   9       22.24       12.96      8.74 o 
  -4  19   9        0.21        0.38      4.20 o 
  -3  19   9        5.30        2.05      5.01 o 
  -2  19   9      122.16      134.56     36.34 o 
 -12   0  10       63.16       63.73      5.20 o 
 -10   0  10      268.48      268.50      6.89 o 
  -8   0  10       53.94       46.69      9.35 o 
  -6   0  10      452.36      432.71     13.80 o 
  -4   0  10       43.46       36.95      5.51 o 
  -2   0  10     1154.86     1166.54     16.34 o 
   0   0  10      328.18      343.95     12.21 o 
   2   0  10       30.34       39.02     10.22 o 
   4   0  10        4.70        2.49      7.05 o 
   6   0  10        6.28        6.34     10.00 o 
 -13   1  10        0.55        2.87      5.16 o 
 -12   1  10        2.16        2.22      2.21 o 
 -11   1  10        1.68        4.72      2.07 o 
 -10   1  10       44.70       39.21      2.40 o 
  -9   1  10      127.21      136.73      9.54 o 
  -8   1  10      211.64      224.62     13.18 o 
  -7   1  10       20.93       23.84      5.46 o 
  -6   1  10       69.69       69.06      4.16 o 
  -5   1  10      179.80      181.30      7.10 o 
  -4   1  10      702.82      702.04     14.70 o 
  -3   1  10        2.22        5.89      0.77 o 
  -2   1  10       16.85       15.27      1.40 o 
  -1   1  10      118.00      114.38      2.94 o 
   0   1  10        8.37        9.28      2.00 o 
   1   1  10       74.66       80.46      4.76 o 
   2   1  10       10.51       14.55      3.36 o 
   3   1  10       25.12       26.77      4.46 o 
   4   1  10       10.32        5.33      5.54 o 
   5   1  10       13.29        3.60      4.17 o 
   6   1  10       20.04        5.23      6.93 o 
 -13   2  10        8.80       12.74      6.54 o 
 -12   2  10        1.00        0.30      2.30 o 
 -11   2  10       30.50       17.42      3.75 o 
 -10   2  10       56.22       61.73      4.16 o 
  -9   2  10       58.97       60.50      6.67 o 
  -8   2  10      172.95      157.74      9.65 o 
  -7   2  10      239.89      257.86     11.95 o 
  -6   2  10        1.26        0.78      1.95 o 
  -5   2  10      296.83      260.30      8.44 o 
  -4   2  10      155.20      157.26      3.75 o 
  -3   2  10      338.08      328.29      4.20 o 
  -2   2  10        0.43        1.74      0.98 o 
  -1   2  10      201.83      210.26      4.61 o 
   0   2  10       76.99       72.94      3.51 o 
   1   2  10        0.04        1.05      2.14 o 
   2   2  10       77.75       87.34      5.14 o 
   3   2  10       47.45       52.22      6.42 o 
   4   2  10        1.65       -0.40      3.06 o 
   5   2  10        5.32        8.01      5.31 o 
   6   2  10       10.69       21.92     13.55 o 
 -13   3  10        0.59        3.80      5.20 o 
 -12   3  10       14.90       14.11      3.20 o 
 -11   3  10      185.14      190.14      6.26 o 
 -10   3  10       47.08       44.30      2.77 o 
  -9   3  10      247.36      263.88      7.21 o 
  -8   3  10        4.45        4.30      1.64 o 
  -7   3  10      196.29      192.14      3.85 o 
  -6   3  10      101.51      102.87      2.84 o 
  -5   3  10        9.50       11.79      1.03 o 
  -4   3  10       19.76       17.23      1.24 o 
  -3   3  10      315.68      321.59      4.48 o 
  -2   3  10      147.95      157.67      4.34 o 
  -1   3  10      149.37      140.82      3.78 o 
   0   3  10        7.49        5.58      2.23 o 
   1   3  10      132.09      149.51      7.28 o 
   2   3  10       75.76       75.50      4.47 o 
   3   3  10        1.28        2.32      2.79 o 
   4   3  10       15.37       16.98      7.06 o 
   5   3  10        2.78       10.94      6.98 o 
   6   3  10       22.00       13.46      8.18 o 
 -13   4  10       30.22       33.49      5.50 o 
 -12   4  10       26.04       22.87      5.15 o 
 -11   4  10       68.91       78.06      6.90 o 
 -10   4  10        9.61       12.64      2.23 o 
  -9   4  10        1.08        2.39      1.38 o 
  -8   4  10      346.66      360.47      8.28 o 
  -7   4  10       11.73       15.03      2.45 o 
  -6   4  10       32.95       36.50      1.55 o 
  -5   4  10       49.76       50.94      1.82 o 
  -4   4  10        3.67        4.62      1.28 o 
  -3   4  10       53.72       53.00      2.45 o 
  -2   4  10      183.05      177.86      3.61 o 
  -1   4  10       41.51       52.35      3.07 o 
   0   4  10     1168.59     1193.43     16.29 o 
   1   4  10       24.35       19.28      3.48 o 
   2   4  10        8.84        4.15      2.32 o 
   3   4  10        4.75        6.48      2.78 o 
   4   4  10       32.51       21.26      8.17 o 
   5   4  10        1.79        0.85      2.89 o 
   6   4  10        1.72       -4.47      6.81 o 
 -13   5  10        0.04        1.09      2.55 o 
 -12   5  10       47.38       54.96      5.01 o 
 -11   5  10       64.16       60.41      6.67 o 
 -10   5  10        4.55        5.35      1.45 o 
  -9   5  10        8.32       10.44      1.68 o 
  -8   5  10       16.29       23.74      2.29 o 
  -7   5  10       23.22       25.48      3.47 o 
  -6   5  10       12.80       13.24      2.20 o 
  -5   5  10        0.32        0.08      1.33 o 
  -4   5  10       27.80       30.76      1.21 o 
  -3   5  10       35.65       37.95      2.09 o 
  -2   5  10      175.28      171.22      4.18 o 
  -1   5  10      811.96      797.38     11.68 o 
   0   5  10        0.00        3.25      1.81 o 
   1   5  10      223.57      233.37      6.91 o 
   2   5  10       16.60       13.88      2.96 o 
   3   5  10       44.65       67.63      7.00 o 
   4   5  10       50.23       22.22     10.40 o 
   5   5  10        0.51        0.22      3.07 o 
 -12   6  10        5.35        3.86      2.81 o 
 -11   6  10       32.90       34.61      4.33 o 
 -10   6  10       64.77       67.92      2.93 o 
  -9   6  10       27.71       29.14      2.03 o 
  -8   6  10       26.38       29.08      3.67 o 
  -7   6  10       23.54       32.87      3.73 o 
  -6   6  10       92.67      105.10      4.69 o 
  -5   6  10        1.52        1.82      1.23 o 
  -4   6  10      574.50      575.47      7.01 o 
  -3   6  10      365.51      343.79      6.11 o 
  -2   6  10      215.26      231.23      5.10 o 
  -1   6  10      436.85      421.90      7.86 o 
   0   6  10      159.26      176.29      5.86 o 
   1   6  10        5.05        4.10      2.10 o 
   2   6  10      119.42      133.34      5.52 o 
   3   6  10      123.26      135.44      6.90 o 
   4   6  10       28.42       12.18      6.73 o 
   5   6  10      122.19      145.12     12.86 o 
 -12   7  10        1.04        4.56      3.51 o 
 -11   7  10        2.95        3.62      2.68 o 
 -10   7  10       32.08       37.58      3.54 o 
  -9   7  10       56.65       62.32      5.42 o 
  -8   7  10       12.66        7.47      2.07 o 
  -7   7  10      414.72      376.93      7.49 o 
  -6   7  10      183.01      172.64      2.30 o 
  -5   7  10       26.67       25.87      1.20 o 
  -4   7  10       54.15       48.02      2.11 o 
  -3   7  10        8.75        6.51      1.41 o 
  -2   7  10      405.44      437.02      7.97 o 
  -1   7  10      243.25      248.80      5.79 o 
   0   7  10       12.80       10.54      2.66 o 
   1   7  10      131.00      157.93      5.72 o 
   2   7  10        2.52        1.51      2.78 o 
   3   7  10        0.32        1.51      2.20 o 
   4   7  10        4.74        7.17      3.73 o 
   5   7  10        0.22       -0.42      2.79 o 
 -12   8  10       35.75       36.70      5.57 o 
 -11   8  10       57.54       48.25      5.83 o 
 -10   8  10       38.01       51.65      3.78 o 
  -9   8  10       88.56       93.00      3.36 o 
  -8   8  10      268.76      275.30      5.19 o 
  -7   8  10      100.96       84.47     10.40 o 
  -6   8  10      749.46      691.00      8.49 o 
  -5   8  10       13.62       14.10      1.23 o 
  -4   8  10       21.69       29.06      1.74 o 
  -3   8  10       83.35       77.82      3.25 o 
  -2   8  10       30.01       24.61      2.46 o 
  -1   8  10       94.86       99.27      4.34 o 
   0   8  10        9.55       10.51      2.30 o 
   1   8  10       58.34       55.94      4.40 o 
   2   8  10       13.90       14.82      3.13 o 
   3   8  10        9.48        9.03      4.04 o 
   4   8  10       28.97       24.58      8.81 o 
   5   8  10        0.34        1.06      3.07 o 
 -12   9  10        0.18        3.59      4.18 o 
 -11   9  10        4.17        4.86      2.98 o 
 -10   9  10       70.25       70.73      3.76 o 
  -9   9  10        1.26        2.43      1.28 o 
  -8   9  10      170.96      192.84      4.25 o 
  -7   9  10      245.65      231.61      6.25 o 
  -6   9  10      419.97      395.92      5.88 o 
  -5   9  10      124.75      116.02      3.26 o 
  -4   9  10      185.80      174.35      4.38 o 
  -3   9  10        0.48       -0.02      1.28 o 
  -2   9  10      197.70      186.70      5.80 o 
  -1   9  10       29.16       29.20      3.41 o 
   0   9  10        0.89        0.21      1.46 o 
   1   9  10       50.31       58.85      4.48 o 
   2   9  10       51.88       39.27      4.85 o 
   3   9  10        0.02        2.03      2.79 o 
   4   9  10        5.52        5.24      4.16 o 
   5   9  10       17.97        6.20      4.14 o 
 -11  10  10        3.12       -3.59      4.02 o 
 -10  10  10       44.81       38.94      3.37 o 
  -9  10  10       89.65       94.75      6.29 o 
  -8  10  10       29.50       24.58      2.24 o 
  -7  10  10      155.94      156.49      4.55 o 
  -6  10  10      154.33      155.05      5.36 o 
  -5  10  10       40.49       35.18      2.00 o 
  -4  10  10        1.36        0.58      1.01 o 
  -3  10  10      194.02      211.88      5.14 o 
  -2  10  10      108.10       96.50      4.43 o 
  -1  10  10        4.44        4.91      2.14 o 
   0  10  10       77.17       78.07      4.82 o 
   1  10  10       68.97       67.96      4.73 o 
   2  10  10        5.51        1.27      2.33 o 
   3  10  10       79.14       72.45      8.91 o 
   4  10  10        9.47        7.55      4.40 o 
 -11  11  10       93.85      100.95     27.18 o 
 -10  11  10        5.96        9.95      4.88 o 
  -9  11  10      134.09      136.80      5.44 o 
  -8  11  10       56.04       61.26      3.48 o 
  -7  11  10       68.31       62.29      3.92 o 
  -6  11  10       27.54       21.77      2.22 o 
  -5  11  10        0.12        2.53      2.23 o 
  -4  11  10       74.11       72.29      2.97 o 
  -3  11  10      877.05      884.87     12.82 o 
  -2  11  10        1.15        4.54      2.26 o 
  -1  11  10      365.24      399.68      9.18 o 
   0  11  10       46.36       41.12      4.15 o 
   1  11  10       30.52       22.34      3.54 o 
   2  11  10       50.07       25.97      9.79 o 
   3  11  10        1.04        2.45      3.26 o 
   4  11  10        0.67        2.79      3.22 o 
 -11  12  10       14.08        4.88      4.95 o 
 -10  12  10      113.29      136.69     10.33 o 
  -9  12  10        5.18        7.44      2.42 o 
  -8  12  10       85.52       89.18      4.73 o 
  -7  12  10        5.31        6.46      2.18 o 
  -6  12  10       49.76       47.25      4.11 o 
  -5  12  10       58.32       58.99      4.17 o 
  -4  12  10      150.17      139.61      3.70 o 
  -3  12  10      115.05      113.11      4.13 o 
  -2  12  10      518.40      515.08      9.88 o 
  -1  12  10        0.52       -0.70      1.81 o 
   0  12  10      209.04      235.51      8.89 o 
   1  12  10        7.41        3.79      2.89 o 
   2  12  10        0.48       -0.02      2.36 o 
   3  12  10        3.07        1.38      2.90 o 
 -10  13  10        1.85        4.40      6.42 o 
  -9  13  10        0.06       -1.82      2.90 o 
  -8  13  10       34.52       35.54      4.41 o 
  -7  13  10       15.94       16.16      3.42 o 
  -6  13  10      241.04      254.30      9.91 o 
  -5  13  10        0.57        1.55      2.05 o 
  -4  13  10      176.77      186.48      7.39 o 
  -3  13  10       14.75       18.60      2.78 o 
  -2  13  10        0.17        0.78      1.98 o 
  -1  13  10       11.70       17.03      3.59 o 
   0  13  10        2.63        0.99      2.44 o 
   1  13  10       13.89       11.37      4.08 o 
   2  13  10        1.21       -0.32      2.72 o 
   3  13  10        0.56        3.27      3.58 o 
 -10  14  10       21.06       28.75     22.57 o 
  -9  14  10       12.80       10.11      3.43 o 
  -8  14  10        5.73        7.85      3.08 o 
  -7  14  10       53.13       54.15      4.78 o 
  -6  14  10      124.08      141.80      8.64 o 
  -5  14  10      229.60      237.25     10.05 o 
  -4  14  10       39.91       40.99      4.84 o 
  -3  14  10       35.42       52.09      4.73 o 
  -2  14  10       80.06       80.91      4.49 o 
  -1  14  10        2.18        3.85      2.66 o 
   0  14  10        2.77        1.41      2.86 o 
   1  14  10       11.56        9.33      3.83 o 
   2  14  10       45.77       -0.34      3.04 o 
  -9  15  10      100.76      109.71      9.02 o 
  -8  15  10       10.14       12.38      3.57 o 
  -7  15  10       66.95       56.67      5.67 o 
  -6  15  10       67.18       76.02      6.05 o 
  -5  15  10       20.28       16.77      6.15 o 
  -4  15  10        1.95        7.37      4.39 o 
  -3  15  10      100.98      116.78      6.86 o 
  -2  15  10        0.09       -0.91      2.82 o 
  -1  15  10       51.21       53.03     12.95 o 
   0  15  10        0.07        1.23      3.21 o 
   1  15  10       57.74       59.66     15.68 o 
   2  15  10        3.51        3.02      3.90 o 
  -8  16  10        0.11       -0.59      2.90 o 
  -7  16  10       18.50       14.80      5.84 o 
  -6  16  10        7.96        5.56      3.71 o 
  -5  16  10       36.38       36.22      7.72 o 
  -4  16  10       13.69       10.25      4.73 o 
  -3  16  10       27.40       19.76      5.74 o 
  -2  16  10       58.12       65.55     14.49 o 
  -1  16  10        4.63        5.69      4.33 o 
   0  16  10       63.55       85.59     14.94 o 
   1  16  10        4.98        0.73      2.93 o 
  -7  17  10        2.26        1.23      2.89 o 
  -6  17  10       65.80       67.09     11.94 o 
  -5  17  10       53.60       -0.16      4.46 o 
  -4  17  10       74.10        3.44      6.71 o 
  -3  17  10       12.25        9.45      4.72 o 
  -2  17  10       77.50       74.00     20.43 o 
  -1  17  10        0.02        4.99      4.11 o 
   0  17  10       13.76       11.83      5.30 o 
  -5  18  10       17.32        7.75      7.94 o 
  -4  18  10        3.27       -1.42      4.15 o 
  -3  18  10       25.57       21.42      7.87 o 
  -2  18  10       14.93       22.77      8.10 o 
 -13   0  11        9.07       11.46      9.91 o 
 -11   0  11      157.52      183.35     18.22 o 
  -9   0  11      998.27     1013.85     51.00 o 
  -7   0  11      733.99      754.36     23.33 o 
  -5   0  11        0.41        1.60      3.04 o 
  -3   0  11     1414.54     1453.19     25.02 o 
  -1   0  11      279.10      257.95      6.58 o 
   1   0  11      104.19      105.58      7.53 o 
   3   0  11       17.19        4.71      8.05 o 
   5   0  11        4.00        1.98      8.33 o 
 -13   1  11       25.44       32.58     10.76 o 
 -12   1  11       52.77       58.62     11.46 o 
 -11   1  11        4.00        3.39      4.84 o 
 -10   1  11      311.61      305.66     15.45 o 
  -9   1  11        0.01       -0.04      4.43 o 
  -8   1  11       25.25       20.12      6.24 o 
  -7   1  11       10.17       12.80      3.98 o 
  -6   1  11      209.74      227.41     11.08 o 
  -5   1  11      300.03      297.01      9.27 o 
  -4   1  11       37.47       36.85      1.60 o 
  -3   1  11      434.81      435.13      7.67 o 
  -2   1  11      843.86      864.98     11.17 o 
  -1   1  11        0.01        1.63      1.24 o 
   0   1  11       55.61       58.58      2.97 o 
   1   1  11      100.67       92.82      5.90 o 
   2   1  11      286.51      321.55     10.11 o 
   3   1  11        2.33       -1.17      2.87 o 
   4   1  11        4.37        1.77      3.95 o 
   5   1  11       10.62       16.92      9.64 o 
 -13   2  11        3.75       13.65      7.26 o 
 -12   2  11       32.81       45.15      9.17 o 
 -11   2  11       50.26       54.10     11.32 o 
 -10   2  11        9.35        8.05      1.55 o 
  -9   2  11       21.48       26.28      6.67 o 
  -8   2  11        8.58        3.49      4.55 o 
  -7   2  11       68.38       68.26      6.02 o 
  -6   2  11      137.65      145.45      6.39 o 
  -5   2  11      378.61      396.10     10.94 o 
  -4   2  11      774.99      758.10      8.80 o 
  -3   2  11      236.08      270.79      5.38 o 
  -2   2  11      145.25      138.70      5.07 o 
  -1   2  11       19.12       17.58      1.93 o 
   0   2  11       32.82       25.90      2.35 o 
   1   2  11       71.34       72.39      3.83 o 
   2   2  11       53.51       50.53      6.40 o 
   3   2  11        4.21        1.33      2.64 o 
   4   2  11       11.79        4.28      4.73 o 
   5   2  11        1.82        1.04      5.97 o 
 -13   3  11       47.43       61.60     16.91 o 
 -12   3  11       10.41       18.59      7.16 o 
 -11   3  11        0.94       -1.84      4.85 o 
 -10   3  11       10.33        9.27      2.59 o 
  -9   3  11       41.34       16.08     14.17 o 
  -8   3  11      396.53      371.69     15.84 o 
  -7   3  11        1.30        7.36      4.12 o 
  -6   3  11        0.09        0.89      1.96 o 
  -5   3  11      285.89      293.18      6.08 o 
  -4   3  11        0.45        0.19      0.83 o 
  -3   3  11      238.74      227.46      5.24 o 
  -2   3  11      126.87      128.14      3.40 o 
  -1   3  11       38.03       38.23      2.72 o 
   0   3  11      111.87      118.39      4.24 o 
   1   3  11      125.26      128.31      4.94 o 
   2   3  11       19.94       12.13      3.99 o 
   3   3  11        4.56        0.83      2.87 o 
   4   3  11        0.12        5.58      6.27 o 
   5   3  11        9.80        8.58      8.23 o 
 -12   4  11        6.25       16.99      7.06 o 
 -11   4  11      109.74      122.96     11.18 o 
 -10   4  11        0.13       -0.67      1.52 o 
  -9   4  11      113.20      107.84      3.55 o 
  -8   4  11       10.10        8.14      2.75 o 
  -7   4  11        6.11        6.14      1.56 o 
  -6   4  11       13.66       15.81      0.90 o 
  -5   4  11      179.78      180.57      3.35 o 
  -4   4  11        0.30        0.61      1.09 o 
  -3   4  11      181.39      168.44      3.64 o 
  -2   4  11       30.89       33.48      2.05 o 
  -1   4  11      509.80      537.06      9.87 o 
   0   4  11       71.65       76.31      4.32 o 
   1   4  11       13.72        8.85      3.33 o 
   2   4  11        3.02        1.71      2.74 o 
   3   4  11       60.21       78.51     10.90 o 
   4   4  11        1.74        0.22      2.47 o 
   5   4  11       15.40       14.20      7.70 o 
 -12   5  11       20.26       15.64      8.52 o 
 -11   5  11        0.03        1.24      1.95 o 
 -10   5  11       97.29      100.37     11.87 o 
  -9   5  11       81.92       82.98      4.93 o 
  -8   5  11       72.95       40.45     32.60 o 
  -7   5  11       10.58        9.36      1.23 o 
  -6   5  11        0.86        3.24      1.00 o 
  -5   5  11      149.98      157.48      3.95 o 
  -4   5  11       20.32       23.60      1.93 o 
  -3   5  11      734.85      772.16     10.96 o 
  -2   5  11       43.74       41.45      2.32 o 
  -1   5  11      310.89      331.65      7.72 o 
   0   5  11      224.90      226.11      6.40 o 
   1   5  11      160.49      177.43      6.94 o 
   2   5  11        8.58        7.35      3.64 o 
   3   5  11        0.20        0.15      2.05 o 
   4   5  11        0.05        1.07      2.60 o 
 -12   6  11       48.52       36.17      8.44 o 
 -11   6  11       23.34       22.36      3.61 o 
 -10   6  11       87.32       96.43      6.76 o 
  -9   6  11       41.47       36.59     10.88 o 
  -8   6  11       16.61       13.38      3.39 o 
  -7   6  11       33.82       10.21     11.21 o 
  -6   6  11       35.74       43.13      2.86 o 
  -5   6  11       26.06       26.15      2.06 o 
  -4   6  11      819.98      823.28      9.65 o 
  -3   6  11       38.39       44.84      2.79 o 
  -2   6  11      449.15      470.71      8.21 o 
  -1   6  11      111.07      118.84      4.64 o 
   0   6  11      179.68      200.85      6.67 o 
   1   6  11       91.80      108.22      5.80 o 
   2   6  11        4.03        1.53      2.35 o 
   3   6  11       17.26       13.46      4.34 o 
   4   6  11       54.13       52.43     13.44 o 
 -12   7  11       42.26       33.22      8.50 o 
 -11   7  11       11.96        9.40      4.82 o 
 -10   7  11      176.63      173.82      8.39 o 
  -9   7  11        0.19       -0.50      1.80 o 
  -8   7  11        0.25        2.85      2.03 o 
  -7   7  11        7.75        6.49      3.45 o 
  -6   7  11      521.73      518.98      8.75 o 
  -5   7  11      506.11      550.79      9.48 o 
  -4   7  11       69.21       72.71      2.82 o 
  -3   7  11        5.84        8.03      1.52 o 
  -2   7  11      168.16      193.68      4.77 o 
  -1   7  11        0.38        0.35      1.57 o 
   0   7  11        0.03        1.12      1.67 o 
   1   7  11       25.35       19.82      3.53 o 
   2   7  11       27.24       27.36      5.45 o 
   3   7  11        5.25        6.32      3.35 o 
   4   7  11      117.19      160.94      8.35 o 
 -12   8  11        5.53       -1.97     13.57 o 
 -11   8  11      108.58      113.76      6.81 o 
 -10   8  11        3.60        1.66      3.09 o 
  -9   8  11       17.08       15.27      4.43 o 
  -8   8  11        0.17        2.59      2.17 o 
  -7   8  11      388.50      400.19     12.80 o 
  -6   8  11      183.71      181.49      5.57 o 
  -5   8  11      369.39      365.93      4.56 o 
  -4   8  11       37.00       35.35      2.27 o 
  -3   8  11       47.55       57.21      3.08 o 
  -2   8  11       48.19       54.40      3.03 o 
  -1   8  11       94.83      110.44      4.66 o 
   0   8  11        9.21        6.99      2.39 o 
   1   8  11       29.61       40.67      4.24 o 
   2   8  11       12.61       10.95      3.60 o 
   3   8  11       17.07       15.68      6.88 o 
   4   8  11        5.08        3.64      3.58 o 
 -11   9  11        7.59        4.87      3.99 o 
 -10   9  11       35.99       18.89     13.17 o 
  -9   9  11       43.24       44.72     13.13 o 
  -8   9  11       85.90       88.94      5.34 o 
  -7   9  11        1.00        0.69      0.79 o 
  -6   9  11      125.77      129.95      6.12 o 
  -5   9  11        0.30        1.86      1.01 o 
  -4   9  11       50.20       40.56      2.31 o 
  -3   9  11      149.43      161.55      5.87 o 
  -2   9  11      377.50      397.27      8.81 o 
  -1   9  11        2.54        2.48      1.78 o 
   0   9  11       26.00       20.59      3.23 o 
   1   9  11        8.09        4.92      2.83 o 
   2   9  11       11.78       12.47      3.74 o 
   3   9  11       35.74       21.14      9.84 o 
 -11  10  11       45.51       54.59     20.46 o 
 -10  10  11        1.81        3.15      3.74 o 
  -9  10  11       13.73        8.77      6.26 o 
  -8  10  11       35.69       19.16     13.55 o 
  -7  10  11       23.33       13.94      2.00 o 
  -6  10  11       20.14       27.46      1.93 o 
  -5  10  11        2.94        4.44      1.23 o 
  -4  10  11      175.32      203.46      4.48 o 
  -3  10  11       33.34       42.41      3.07 o 
  -2  10  11      104.10      102.65      5.34 o 
  -1  10  11        1.77        4.71      2.20 o 
   0  10  11        0.11        0.87      1.97 o 
   1  10  11        0.94       -0.50      2.03 o 
   2  10  11       16.20       13.09      4.01 o 
   3  10  11       24.40       18.42      9.11 o 
 -11  11  11        2.73        6.37      7.13 o 
 -10  11  11       53.78       52.22     31.50 o 
  -9  11  11        0.15       -4.22      4.22 o 
  -8  11  11      138.88      169.15     10.42 o 
  -7  11  11       59.52       51.46      3.78 o 
  -6  11  11        0.04       -0.29      1.13 o 
  -5  11  11       79.12       79.54      2.56 o 
  -4  11  11       27.58       35.73      2.44 o 
  -3  11  11        2.39        5.44      2.58 o 
  -2  11  11       86.63      100.15      6.50 o 
  -1  11  11        3.98        6.78      2.70 o 
   0  11  11      220.27      236.48      7.18 o 
   1  11  11        7.88        1.66      2.70 o 
   2  11  11       39.12       19.02      8.66 o 
   3  11  11        0.17        5.96      3.61 o 
 -10  12  11        0.44        1.46      3.84 o 
  -9  12  11       64.87       71.28     10.83 o 
  -8  12  11        4.97        7.64      7.94 o 
  -7  12  11       21.56       27.29      4.52 o 
  -6  12  11       14.05       13.84      2.41 o 
  -5  12  11       11.24        7.01      2.11 o 
  -4  12  11       93.32       89.65      3.70 o 
  -3  12  11      294.93      314.40      7.39 o 
  -2  12  11       68.19       71.08      4.23 o 
  -1  12  11      245.17      266.14      7.95 o 
   0  12  11        4.56        5.83      2.80 o 
   1  12  11       18.43       10.38      5.58 o 
   2  12  11        0.34        0.69      2.53 o 
 -10  13  11        1.26        3.31      6.16 o 
  -9  13  11        0.08       -2.28      8.54 o 
  -8  13  11        4.86        4.07      7.44 o 
  -7  13  11        6.13        1.96      1.74 o 
  -6  13  11        2.95        3.32      2.79 o 
  -5  13  11      196.86      226.21      7.27 o 
  -4  13  11       13.75       18.22      3.28 o 
  -3  13  11      360.30      360.71      8.44 o 
  -2  13  11        4.93       11.25      3.31 o 
  -1  13  11        2.93        6.80      3.96 o 
   0  13  11       26.34       18.99      3.92 o 
   1  13  11        1.66        1.27      1.97 o 
   2  13  11        0.15        0.00      2.26 o 
  -9  14  11       52.69       46.64     11.11 o 
  -8  14  11       14.72       21.77      7.16 o 
  -7  14  11       70.26       81.28     10.18 o 
  -6  14  11       37.26       46.42      4.35 o 
  -5  14  11       33.99       30.55      4.57 o 
  -4  14  11      165.83      213.69      8.50 o 
  -3  14  11       21.26       26.14      4.73 o 
  -2  14  11       38.13       41.54      5.21 o 
  -1  14  11        0.03       -0.63      3.04 o 
   0  14  11       33.36       35.96      5.47 o 
   1  14  11        4.42        1.38      2.91 o 
  -8  15  11       19.11       28.05      8.41 o 
  -7  15  11        3.41        8.22      7.00 o 
  -6  15  11       19.46       13.19      3.61 o 
  -5  15  11        1.31        0.13      2.12 o 
  -4  15  11        1.86        5.28      3.10 o 
  -3  15  11       62.86       64.47      5.54 o 
  -2  15  11      100.73      123.30      8.38 o 
  -1  15  11        0.73        1.99      3.57 o 
   0  15  11       28.43       28.31      7.15 o 
  -7  16  11       54.50       45.31     10.55 o 
  -6  16  11        0.03        0.67      2.31 o 
  -5  16  11        0.09        0.47      2.79 o 
  -4  16  11       20.15       24.76      5.23 o 
  -3  16  11        0.04        0.10      2.81 o 
  -2  16  11       36.18       42.67      6.65 o 
  -1  16  11       18.20       14.61      6.28 o 
  -5  17  11       42.60       35.14     15.23 o 
  -4  17  11        0.45        0.48      2.81 o 
  -3  17  11       61.88       71.79     18.73 o 
 -12   0  12      120.95      122.04     27.92 o 
 -10   0  12      200.70      208.24     20.90 o 
  -8   0  12      359.55      374.66     25.50 o 
  -6   0  12      244.18      241.91     12.43 o 
  -4   0  12        7.29        4.51      5.25 o 
  -2   0  12      191.48      193.08      8.22 o 
   0   0  12       57.36       53.29      4.58 o 
   2   0  12       32.15       30.98     11.85 o 
   4   0  12        9.58        7.73     12.59 o 
 -12   1  12        6.42       19.55      7.88 o 
 -11   1  12       74.27       74.77     10.56 o 
 -10   1  12       59.91       70.19     10.55 o 
  -9   1  12      194.06      212.77     19.74 o 
  -8   1  12       12.57       16.05      6.76 o 
  -7   1  12      393.43      379.90     11.28 o 
  -6   1  12       14.47       16.89      3.96 o 
  -5   1  12        0.80        1.85      2.68 o 
  -4   1  12      270.27      252.64     13.01 o 
  -3   1  12      219.62      242.45      6.22 o 
  -2   1  12       93.38       92.72      2.95 o 
  -1   1  12       31.04       34.84      2.96 o 
   0   1  12        8.28        5.20      2.02 o 
   1   1  12       80.57       81.05     14.51 o 
   2   1  12        0.11        3.44      3.48 o 
   3   1  12       25.63       17.30      9.93 o 
   4   1  12       13.80        3.95      6.66 o 
 -12   2  12       52.48       45.44     11.95 o 
 -11   2  12        3.65        6.46      7.54 o 
 -10   2  12       28.89       28.83      9.07 o 
  -9   2  12        3.47        2.61      4.93 o 
  -8   2  12       31.67       26.82      7.60 o 
  -7   2  12        4.22        3.25      2.72 o 
  -6   2  12        4.82        7.37      3.21 o 
  -5   2  12      126.10      111.36      7.73 o 
  -4   2  12       21.06       20.00      2.11 o 
  -3   2  12      907.38      952.85     13.04 o 
  -2   2  12        3.17        0.66      1.35 o 
  -1   2  12       10.35       16.09      2.53 o 
   0   2  12        0.01       -0.45      1.75 o 
   1   2  12        3.79        1.01      2.69 o 
   2   2  12        0.80       -0.27      2.45 o 
   3   2  12       26.40       13.55      9.21 o 
   4   2  12        0.34       -3.05      6.39 o 
 -12   3  12       10.79       14.42      8.26 o 
 -11   3  12        5.67        2.46      5.22 o 
 -10   3  12       19.89        6.97      9.03 o 
  -9   3  12       45.55       19.31     21.97 o 
  -8   3  12        1.08       -3.85      5.25 o 
  -7   3  12       22.65       22.85      3.88 o 
  -6   3  12        0.82        1.85      2.69 o 
  -5   3  12       95.77       88.80      6.35 o 
  -4   3  12       39.23       42.05      2.09 o 
  -3   3  12       31.58       28.45      1.84 o 
  -2   3  12       95.02      111.28      3.83 o 
  -1   3  12      136.83      145.74      6.47 o 
   0   3  12        0.35        0.84      1.71 o 
   1   3  12        2.57        4.11      2.47 o 
   2   3  12       28.39       19.89      5.43 o 
   3   3  12        8.07        3.13      2.95 o 
   4   3  12        7.12        1.67      4.40 o 
 -12   4  12        0.52        3.56      7.01 o 
 -11   4  12        0.01       -0.21      3.75 o 
 -10   4  12       60.76       60.68     41.10 o 
  -9   4  12       25.38       10.93     10.69 o 
  -8   4  12      142.47      159.63     12.53 o 
  -7   4  12        9.88        7.54      3.11 o 
  -6   4  12      108.57      118.59      8.09 o 
  -5   4  12      172.14      174.60      3.35 o 
  -4   4  12        0.25        1.04      1.73 o 
  -3   4  12       15.89       14.90      1.29 o 
  -2   4  12        8.27        9.23      1.66 o 
  -1   4  12        0.16       -0.41      1.55 o 
   0   4  12        5.26        9.14      2.49 o 
   1   4  12        0.92        0.51      2.02 o 
   2   4  12       27.72       14.51      9.01 o 
   3   4  12        0.09       -3.04      3.40 o 
 -12   5  12        3.23        2.18      7.49 o 
 -11   5  12        3.62        2.49      6.27 o 
 -10   5  12        2.83        3.11      6.12 o 
  -9   5  12       64.71       24.99     25.10 o 
  -8   5  12       15.35        5.69      1.88 o 
  -7   5  12        1.48        1.68      0.93 o 
  -6   5  12      420.43      438.37      6.50 o 
  -5   5  12        9.14        9.87      1.29 o 
  -4   5  12      216.17      206.70      6.28 o 
  -3   5  12       35.50       35.47      3.17 o 
  -2   5  12      271.85      291.74      5.89 o 
  -1   5  12       10.35       10.20      3.08 o 
   0   5  12      114.85      133.39      5.92 o 
   1   5  12        0.30        0.22      2.17 o 
   2   5  12       10.33        5.97      3.93 o 
   3   5  12       13.18        9.75      5.11 o 
 -12   6  12        0.40        4.52      5.84 o 
 -11   6  12       10.81        2.51      5.47 o 
 -10   6  12       27.11        8.76      8.58 o 
  -9   6  12        1.14       -1.96      4.67 o 
  -8   6  12       51.99       50.37      8.38 o 
  -7   6  12      133.14      132.20      3.52 o 
  -6   6  12       61.03       67.89      7.12 o 
  -5   6  12      115.44      136.31      4.63 o 
  -4   6  12       26.42       21.73      1.78 o 
  -3   6  12       20.74       25.40      2.74 o 
  -2   6  12       86.81       95.44      3.41 o 
  -1   6  12      147.65      151.57      5.64 o 
   0   6  12        0.44       -1.70      2.20 o 
   1   6  12       10.03        9.00      2.88 o 
   2   6  12        1.66        1.86      2.63 o 
   3   6  12       21.83        6.60      3.47 o 
 -12   7  12        3.45        1.18      5.03 o 
 -11   7  12       81.11      105.97     29.75 o 
 -10   7  12       15.95        2.71      7.68 o 
  -9   7  12       50.96       39.07     26.82 o 
  -8   7  12       14.20       20.36      6.16 o 
  -7   7  12       71.53       73.01      9.50 o 
  -6   7  12        3.91        5.00      1.68 o 
  -5   7  12       44.21       46.02      2.94 o 
  -4   7  12        0.10        0.63      0.73 o 
  -3   7  12       17.59       22.10      2.21 o 
  -2   7  12       22.47       27.86      2.48 o 
  -1   7  12       18.55       19.05      2.96 o 
   0   7  12        0.03        1.60      1.84 o 
   1   7  12       38.95       38.11      7.04 o 
   2   7  12       10.98       13.67      5.71 o 
   3   7  12       11.49        5.84      3.85 o 
 -11   8  12       32.09       11.41      9.60 o 
 -10   8  12      116.30      112.35     70.58 o 
  -9   8  12       32.69       29.02      8.15 o 
  -8   8  12       11.11       11.39      4.97 o 
  -7   8  12       56.62       56.88      7.52 o 
  -6   8  12       28.58       22.70      3.03 o 
  -5   8  12       55.51       56.75      3.71 o 
  -4   8  12        8.13       11.91      1.81 o 
  -3   8  12        0.75        3.24      2.11 o 
  -2   8  12      336.68      373.04      7.65 o 
  -1   8  12       53.53       57.80      3.80 o 
   0   8  12        1.70        2.77      2.29 o 
   1   8  12        0.08        1.88      2.60 o 
   2   8  12        9.28        5.28      3.44 o 
   3   8  12        2.58        3.84      3.20 o 
 -11   9  12       19.42        0.56      7.87 o 
 -10   9  12       39.46        1.05     12.94 o 
  -9   9  12        4.47        1.30      2.29 o 
  -8   9  12        1.47        2.54      2.51 o 
  -7   9  12       41.12       34.86      7.96 o 
  -6   9  12       42.58       47.30      8.84 o 
  -5   9  12       55.27       46.85      3.13 o 
  -4   9  12      122.02      134.39      4.14 o 
  -3   9  12        4.69        4.70      2.42 o 
  -2   9  12       40.40       54.88      4.82 o 
  -1   9  12       21.66       20.06      2.98 o 
   0   9  12        0.13        0.47      1.66 o 
   1   9  12        6.06        7.76      3.00 o 
   2   9  12        0.23        2.86      2.91 o 
 -11  10  12       38.09       -2.11      9.63 o 
 -10  10  12       19.13        1.97      9.28 o 
  -9  10  12       22.74       10.96      8.58 o 
  -8  10  12      283.26      313.73     16.07 o 
  -7  10  12       20.28       25.88      5.13 o 
  -6  10  12        0.03        1.22      2.23 o 
  -5  10  12       23.01       30.10      1.90 o 
  -4  10  12        9.40        9.53      1.74 o 
  -3  10  12      213.29      216.18      6.57 o 
  -2  10  12       22.44       22.28      3.24 o 
  -1  10  12       48.81       48.76      4.21 o 
   0  10  12       75.43       91.23      5.52 o 
   1  10  12       21.61       15.99      4.13 o 
   2  10  12       25.15       14.83      6.25 o 
 -10  11  12        6.74        3.15      5.63 o 
  -9  11  12      303.02      335.14     21.19 o 
  -8  11  12        0.87        9.09      4.51 o 
  -7  11  12      304.15      296.74     14.53 o 
  -6  11  12        7.71        5.71      2.69 o 
  -5  11  12       13.94        8.33      2.04 o 
  -4  11  12       67.35       74.98      3.62 o 
  -3  11  12       20.39       18.48      2.65 o 
  -2  11  12        3.06        3.47      2.26 o 
  -1  11  12       86.27      101.07      5.01 o 
   0  11  12        6.52        5.20      3.24 o 
   1  11  12       12.60       15.49      4.25 o 
  -9  12  12        1.46        4.81      8.93 o 
  -8  12  12      287.03      271.24     14.20 o 
  -7  12  12        1.03       -1.41      3.76 o 
  -6  12  12      137.54      143.61      8.22 o 
  -5  12  12       13.29       14.32      2.94 o 
  -4  12  12        0.98        1.36      1.63 o 
  -3  12  12      140.64      143.33      5.70 o 
  -2  12  12       53.04       57.19      4.98 o 
  -1  12  12       23.77       33.27      4.41 o 
   0  12  12       41.07       34.49      4.41 o 
   1  12  12        6.91        7.94      4.04 o 
  -9  13  12       15.48        4.22      5.05 o 
  -8  13  12        0.09        4.79      6.72 o 
  -7  13  12       27.88       25.33      7.05 o 
  -6  13  12       47.05       45.10      5.65 o 
  -5  13  12        5.86        7.29      4.38 o 
  -4  13  12      481.98      480.94     11.42 o 
  -3  13  12        1.04        3.91      3.37 o 
  -2  13  12       66.52       89.19      5.73 o 
  -1  13  12       29.56       27.67      4.47 o 
   0  13  12        0.51        1.45      2.98 o 
  -8  14  12        1.97        8.51      6.30 o 
  -7  14  12        3.63        3.54      7.09 o 
  -6  14  12       18.57       14.67      5.40 o 
  -5  14  12      110.72      103.78      8.46 o 
  -4  14  12       15.07       16.14      3.38 o 
  -3  14  12      145.66      164.31      7.20 o 
  -2  14  12       58.67       63.84      6.07 o 
  -1  14  12        6.67        8.64      4.86 o 
  -7  15  12       98.06      100.25     16.33 o 
  -6  15  12       48.34       60.23      8.31 o 
  -5  15  12       27.91       30.87      6.14 o 
  -4  15  12        4.52        1.28      2.57 o 
  -3  15  12       31.62       24.12      5.70 o 
  -2  15  12        3.88        5.82      4.53 o 
 -11   0  13       10.97        6.54      9.49 o 
  -9   0  13      128.78      145.69     20.05 o 
  -7   0  13      608.54      685.57     24.29 o 
  -5   0  13      119.55      131.25     14.28 o 
  -3   0  13       23.66       24.17      2.72 o 
  -1   0  13       46.98       60.12      7.28 o 
   1   0  13       40.29       33.05      9.93 o 
   3   0  13       48.51       44.67     33.85 o 
 -12   1  13        7.54        6.62      8.41 o 
 -11   1  13        4.68        7.30      8.19 o 
 -10   1  13       56.54       44.33      9.93 o 
  -9   1  13      201.25      215.81     19.01 o 
  -8   1  13       61.22       73.42     12.97 o 
  -7   1  13       12.84       16.63      4.57 o 
  -6   1  13      276.67      283.23     10.74 o 
  -5   1  13      104.64      121.76      9.63 o 
  -4   1  13       68.53       74.97      7.65 o 
  -3   1  13      203.99      219.42      5.14 o 
  -2   1  13       84.21       80.07      4.45 o 
  -1   1  13       35.12       33.13      4.89 o 
   0   1  13        6.28        5.70      2.69 o 
   1   1  13       12.89        7.23      4.49 o 
   2   1  13        2.42        1.96      3.29 o 
   3   1  13        0.56        0.23      3.32 o 
 -12   2  13       52.84       47.19     10.80 o 
 -11   2  13        5.26        5.24      6.61 o 
 -10   2  13       57.32       56.18     15.58 o 
  -9   2  13       28.00       28.11      8.60 o 
  -8   2  13       68.99       36.26     29.22 o 
  -7   2  13        2.68        1.35      3.35 o 
  -6   2  13       33.69       41.96      5.52 o 
  -5   2  13        7.55        6.35      4.54 o 
  -4   2  13      588.50      618.45     10.91 o 
  -3   2  13        5.87       10.09      1.72 o 
  -2   2  13      323.11      346.77      7.65 o 
  -1   2  13        0.16        0.53      1.74 o 
   0   2  13       53.26       62.02      8.97 o 
   1   2  13      109.90      139.13      7.38 o 
   2   2  13        0.63       -2.01      3.33 o 
 -12   3  13        3.41        8.94      7.38 o 
 -11   3  13       73.83       57.91     11.05 o 
 -10   3  13        8.25        7.98      8.11 o 
  -9   3  13        4.75        6.62      6.57 o 
  -8   3  13      185.27      197.94     15.86 o 
  -7   3  13       32.52       23.44      6.08 o 
  -6   3  13       71.32       77.42      6.26 o 
  -5   3  13      221.87      223.80     10.91 o 
  -4   3  13       15.70       13.69      2.30 o 
  -3   3  13      144.89      142.68      7.76 o 
  -2   3  13        0.00        3.16      2.07 o 
  -1   3  13       99.53      123.08     13.39 o 
   0   3  13       41.16       44.73      6.31 o 
   1   3  13       26.82       18.72      6.12 o 
   2   3  13       20.73        7.49      5.48 o 
 -12   4  13       13.98       11.17      9.47 o 
 -11   4  13       62.69       30.67     24.47 o 
 -10   4  13        0.02       -0.69      4.69 o 
  -9   4  13       81.31       45.69     33.44 o 
  -8   4  13        0.69       -1.19      5.24 o 
  -7   4  13      546.91      556.92     18.31 o 
  -6   4  13        9.37        8.72      3.93 o 
  -5   4  13      103.50       89.78      2.36 o 
  -4   4  13        1.14        2.43      1.79 o 
  -3   4  13        2.69        1.39      0.97 o 
  -2   4  13        9.79       10.87      2.35 o 
  -1   4  13        5.92        2.86      2.43 o 
   0   4  13       23.93       17.87      4.52 o 
   1   4  13        9.23       12.62      3.86 o 
   2   4  13        9.28        4.72      4.26 o 
 -11   5  13       16.36        7.44      7.28 o 
 -10   5  13        0.10        1.09      5.16 o 
  -9   5  13       12.07       11.72      9.91 o 
  -8   5  13      119.08      137.94     13.77 o 
  -7   5  13        4.80        5.84      3.66 o 
  -6   5  13       59.53       49.65      2.92 o 
  -5   5  13       56.66       56.11      3.45 o 
  -4   5  13        0.04        0.23      2.27 o 
  -3   5  13       24.88       25.11      2.99 o 
  -2   5  13       20.35       19.30      2.89 o 
  -1   5  13        3.00        2.06      1.80 o 
   0   5  13       14.93       14.44      4.12 o 
   1   5  13       12.92       10.89      4.73 o 
   2   5  13        5.35       11.25      4.57 o 
 -11   6  13       28.93       13.34     11.39 o 
 -10   6  13        7.25        5.13      6.42 o 
  -9   6  13        9.29        5.20      6.27 o 
  -8   6  13       17.85       12.08     13.78 o 
  -7   6  13      103.72       96.40     16.93 o 
  -6   6  13       31.71       29.27      3.12 o 
  -5   6  13        7.07        5.78      1.96 o 
  -4   6  13       95.27      100.47      4.52 o 
  -3   6  13        4.91        2.23      1.34 o 
  -2   6  13        0.83        0.87      1.39 o 
  -1   6  13        6.50        7.91      2.39 o 
   0   6  13        2.11        4.42      2.59 o 
   1   6  13        1.31        2.80      2.68 o 
   2   6  13       21.83       18.81      4.53 o 
 -11   7  13        2.28        1.41      5.52 o 
 -10   7  13      149.16      143.05     14.11 o 
  -9   7  13       22.59       16.67     15.08 o 
  -8   7  13       18.68        2.11      5.55 o 
  -7   7  13       17.50        5.18      5.73 o 
  -6   7  13       52.49       54.33      6.12 o 
  -5   7  13       10.03        8.23      1.99 o 
  -4   7  13        3.21        3.91      1.89 o 
  -3   7  13       51.26       51.74      6.00 o 
  -2   7  13       16.38       14.57      2.54 o 
  -1   7  13        4.21        4.51      2.33 o 
   0   7  13        6.43        4.95      2.71 o 
   1   7  13        8.30        5.99      3.24 o 
   2   7  13        2.98        5.35      3.47 o 
 -11   8  13       42.18       -0.35      8.16 o 
 -10   8  13        1.10        0.62      4.58 o 
  -9   8  13        0.06       -0.14      3.73 o 
  -8   8  13        3.15        3.36      5.75 o 
  -7   8  13        0.03        1.00      1.49 o 
  -6   8  13       12.91       10.20      1.99 o 
  -5   8  13       19.51       18.47      2.48 o 
  -4   8  13       78.21       80.14      4.40 o 
  -3   8  13        1.74        0.59      1.83 o 
  -2   8  13       11.62       13.07      2.30 o 
  -1   8  13       11.82        5.25      2.73 o 
   0   8  13       15.34       15.03      3.37 o 
   1   8  13       24.64       20.94      4.78 o 
 -10   9  13       18.95       -0.35     11.46 o 
  -9   9  13        4.73        0.84      8.58 o 
  -8   9  13       16.94        3.78      5.56 o 
  -7   9  13        3.30        1.78      1.77 o 
  -6   9  13       66.47       72.46      4.27 o 
  -5   9  13      129.82      145.03      6.34 o 
  -4   9  13        0.80       -1.31      2.41 o 
  -3   9  13      104.96      117.21      6.14 o 
  -2   9  13        2.25        0.31      1.80 o 
  -1   9  13       63.75       68.83      5.00 o 
   0   9  13        1.43        6.00      3.28 o 
   1   9  13       95.06      119.29      6.78 o 
 -10  10  13       20.61       -0.14     10.97 o 
  -9  10  13       80.96        2.11     10.34 o 
  -7  10  13       30.09       19.51      9.43 o 
  -6  10  13       27.84       23.19      4.09 o 
  -5  10  13        8.14        7.75      2.36 o 
  -4  10  13      187.51      203.52      6.70 o 
  -3  10  13       14.70       19.18      3.13 o 
  -2  10  13       96.63       95.00      6.61 o 
  -1  10  13        2.39        3.75      2.55 o 
   0  10  13       58.29       75.03      5.41 o 
  -9  11  13       36.65       -2.18     10.62 o 
  -8  11  13      194.77      222.36     28.64 o 
  -7  11  13        8.23        6.47      3.42 o 
  -6  11  13      138.17      162.68      7.95 o 
  -5  11  13       25.21       26.09      4.08 o 
  -4  11  13       49.53       33.47      3.90 o 
  -3  11  13       19.00       13.22      3.10 o 
  -2  11  13        1.12        0.71      2.09 o 
  -1  11  13        4.87        4.99      2.65 o 
   0  11  13        1.80        4.73      4.01 o 
  -8  12  13        1.74        0.00      3.22 o 
  -7  12  13      175.48      176.32     12.56 o 
  -6  12  13        1.23        1.09      2.75 o 
  -5  12  13      156.89      169.40      8.66 o 
  -4  12  13        7.27       12.38      4.65 o 
  -3  12  13        7.40        5.48      3.68 o 
  -2  12  13        4.04        9.23      4.33 o 
  -1  12  13        6.64        8.63      3.58 o 
  -8  13  13       71.64       47.45     11.45 o 
  -7  13  13        0.01        1.82      4.08 o 
  -6  13  13        4.72        3.08      3.64 o 
  -5  13  13       36.27       45.94      6.89 o 
  -4  13  13       23.40       25.71      6.24 o 
  -3  13  13      177.38      195.20     17.87 o 
  -2  13  13        3.90        9.02      5.14 o 
  -6  14  13       14.61       16.91      5.10 o 
  -5  14  13       25.28       23.52      6.35 o 
  -4  14  13       73.09       97.11      8.96 o 
  -3  14  13        7.49        1.63      3.63 o 
 -10   0  14       18.95       35.15     15.11 o 
  -8   0  14        7.64        4.33      5.31 o 
  -6   0  14      212.84      224.39     14.61 o 
  -4   0  14      253.11      270.61     18.13 o 
  -2   0  14        6.64        3.25      2.73 o 
   0   0  14       37.72       43.34      8.37 o 
 -11   1  14        4.76        1.20      6.97 o 
 -10   1  14       13.88        7.05      7.61 o 
  -9   1  14        9.82       17.52     11.01 o 
  -8   1  14       45.43       47.79      8.32 o 
  -7   1  14       66.93       70.47      7.07 o 
  -6   1  14       20.58       17.31      5.02 o 
  -5   1  14      117.72      123.44     16.40 o 
  -4   1  14       83.25       83.64      8.34 o 
  -3   1  14        1.73        1.62      1.91 o 
  -2   1  14      110.21      123.65      5.35 o 
  -1   1  14        0.03        2.09      2.22 o 
   0   1  14      103.50      121.94     13.15 o 
   1   1  14        1.08        3.53      3.64 o 
 -11   2  14       54.20       52.74     12.05 o 
 -10   2  14       25.61       22.19     11.90 o 
  -9   2  14       88.75       79.95     15.59 o 
  -8   2  14       96.03       93.84      9.43 o 
  -7   2  14        2.33        1.11      3.59 o 
  -6   2  14       42.38       41.52      6.16 o 
  -5   2  14       70.17       66.34      8.46 o 
  -4   2  14       20.42        9.20      5.82 o 
  -3   2  14      124.47      117.47      7.02 o 
  -2   2  14        1.91        1.50      2.45 o 
  -1   2  14      212.71      248.79      8.56 o 
   0   2  14       47.41       38.27      8.68 o 
   1   2  14       26.50       20.98      6.60 o 
 -11   3  14       26.97       31.65     10.67 o 
 -10   3  14       78.51       75.05     14.83 o 
  -9   3  14       51.50       40.74     32.59 o 
  -8   3  14        6.47        1.06      3.91 o 
  -7   3  14       63.40       61.76     12.68 o 
  -6   3  14       66.73       69.64     15.76 o 
  -5   3  14       64.88       46.16     14.12 o 
  -4   3  14       20.40       13.07      7.34 o 
  -3   3  14       33.96       21.09     10.56 o 
  -2   3  14       26.85       18.83      3.53 o 
  -1   3  14        4.72        1.79      3.19 o 
   0   3  14       75.08       63.87     19.09 o 
   1   3  14       14.28        8.64      5.05 o 
 -11   4  14        0.16        6.53      9.02 o 
 -10   4  14       29.88       27.34     23.62 o 
  -9   4  14        7.49       -1.27      6.00 o 
  -8   4  14      387.32      398.68     17.16 o 
  -7   4  14       86.33       70.12     18.75 o 
  -6   4  14      131.91      144.47      8.86 o 
  -5   4  14       15.03        8.98      4.73 o 
  -4   4  14        7.45        2.08      3.74 o 
  -3   4  14        3.28        1.42      2.56 o 
  -2   4  14       37.39       27.73      6.10 o 
  -1   4  14       11.08        9.91      3.96 o 
   0   4  14        6.58        0.56      2.52 o 
   1   4  14        3.36        8.48      3.58 o 
 -11   5  14       17.77        9.09      8.45 o 
 -10   5  14       37.08       22.91     20.32 o 
  -9   5  14       53.71       20.41     19.90 o 
  -8   5  14      107.62       93.54     62.46 o 
  -7   5  14       71.17       53.87     14.59 o 
  -6   5  14        9.42        9.82      4.23 o 
  -5   5  14       17.28       13.48      5.50 o 
  -4   5  14       74.98       78.14      9.27 o 
  -3   5  14      102.58      101.84     14.63 o 
  -2   5  14        8.62        3.67      2.95 o 
  -1   5  14        0.83        1.54      1.99 o 
   0   5  14        0.02        1.58      2.44 o 
   1   5  14        3.22        4.15      3.09 o 
 -10   6  14        4.92        1.00      5.66 o 
  -9   6  14       60.48       36.28     27.77 o 
  -8   6  14       38.83       14.94     16.24 o 
  -7   6  14       37.18       44.60     10.01 o 
  -6   6  14       21.50       14.87      5.55 o 
  -5   6  14      110.10      115.12      9.53 o 
  -4   6  14        9.14        7.53      2.19 o 
  -3   6  14       23.44       24.75      7.01 o 
  -2   6  14        0.16       -0.18      2.82 o 
  -1   6  14        4.73        3.33      3.08 o 
   0   6  14       12.42       13.65      3.48 o 
 -10   7  14       12.93        3.40      7.01 o 
  -9   7  14       73.66       44.13     33.54 o 
  -8   7  14        1.84        4.57      7.21 o 
  -7   7  14       56.41       51.95     11.50 o 
  -6   7  14        7.02        5.40      4.37 o 
  -5   7  14        5.17        2.52      4.32 o 
  -4   7  14       17.01       16.98      3.04 o 
  -3   7  14       37.80       32.98      5.56 o 
  -2   7  14        0.04        0.24      2.45 o 
  -1   7  14        2.07        2.33      2.31 o 
   0   7  14        3.24        7.56      3.09 o 
 -10   8  14       59.53       -0.84      9.56 o 
  -9   8  14       24.49       -1.16      5.66 o 
  -8   8  14      110.17      115.71     72.13 o 
  -7   8  14       11.43        5.84      6.50 o 
  -6   8  14       54.07       71.52      6.13 o 
  -5   8  14       16.71       14.87      4.59 o 
  -4   8  14       22.98       22.79      3.59 o 
  -3   8  14       29.86       25.35      4.62 o 
  -2   8  14        2.43       -0.08      2.81 o 
  -1   8  14       32.50       30.02      4.79 o 
   0   8  14       19.80       18.72      5.56 o 
  -9   9  14       44.11        0.42      9.21 o 
  -8   9  14       49.40        0.00      6.89 o 
  -7   9  14       11.55        0.69      3.97 o 
  -6   9  14       60.95       44.93     10.52 o 
  -5   9  14        0.05        1.03      1.69 o 
  -4   9  14      106.22      119.30      5.70 o 
  -3   9  14       20.08       15.61      4.65 o 
  -2   9  14       76.34      102.17      7.50 o 
  -1   9  14        3.59        3.97      2.94 o 
  -9  10  14       69.70        1.05     10.97 o 
  -8  10  14       25.40        0.00      6.68 o 
  -7  10  14        0.42       -0.10      4.29 o 
  -6  10  14        8.74        6.31      5.18 o 
  -5  10  14       96.09       99.32      5.74 o 
  -4  10  14        0.96        1.21      2.13 o 
  -3  10  14       99.56      133.23      7.42 o 
  -2  10  14       30.57       35.60      6.05 o 
  -1  10  14       20.83       24.68      4.49 o 
  -8  11  14       12.86       -1.90     11.32 o 
  -7  11  14       82.62       88.50     14.10 o 
  -6  11  14        1.61        5.40      6.86 o 
  -5  11  14      124.14      141.81      7.62 o 
  -4  11  14       36.17       36.98      5.15 o 
  -3  11  14        0.08        1.75      3.39 o 
  -2  11  14        5.52        7.05      4.19 o 
  -6  12  14       89.04       99.77     17.76 o 
  -5  12  14        9.19        3.98      3.60 o 
  -4  12  14       35.56       40.32      6.56 o 
  -9   0  15       28.28       21.37     15.89 o 
  -7   0  15      225.84      250.27     18.05 o 
  -5   0  15      209.85      234.28     19.57 o 
  -3   0  15      110.38      123.19     15.94 o 
  -1   0  15       10.81        8.70     14.41 o 
 -10   1  15        0.48        1.47      6.75 o 
  -9   1  15       76.93       56.29     16.42 o 
  -8   1  15        4.31        3.42      3.68 o 
  -7   1  15       15.09        5.43      4.62 o 
  -6   1  15       53.40       31.47     16.78 o 
  -5   1  15        2.18        3.02      4.93 o 
  -4   1  15       94.46       36.86     26.31 o 
  -3   1  15       78.18       19.43     15.87 o 
  -2   1  15        4.89        0.57      4.86 o 
  -1   1  15       28.81       21.34      7.89 o 
   0   1  15        0.00       -1.14      3.87 o 
 -10   2  15      124.07      116.27     25.36 o 
  -9   2  15        0.95        0.74      7.75 o 
  -8   2  15      129.37      145.94      9.38 o 
  -7   2  15        5.35        5.56      4.24 o 
  -6   2  15        4.25        3.43      4.48 o 
  -5   2  15        0.72       -1.05      4.22 o 
  -4   2  15       14.13        6.26      5.74 o 
  -3   2  15        5.77       -0.95      4.61 o 
  -2   2  15       12.84        1.57      4.89 o 
  -1   2  15        0.10        0.90      2.77 o 
 -10   3  15       11.28       21.11     12.85 o 
  -9   3  15      108.04      104.61     16.47 o 
  -8   3  15       37.31       24.14      7.54 o 
  -7   3  15       14.80       11.82      4.97 o 
  -6   3  15       64.73       52.66     15.72 o 
  -5   3  15        1.92        4.15      4.57 o 
  -4   3  15        1.22        1.80      4.16 o 
  -3   3  15        5.57        2.88      4.71 o 
  -2   3  15       38.17       10.40      9.68 o 
  -1   3  15        0.59       -1.14      2.92 o 
 -10   4  15        3.88        8.25      9.35 o 
  -9   4  15       18.30        9.08      9.35 o 
  -8   4  15       17.59        8.78      6.08 o 
  -7   4  15       33.87       30.35      8.65 o 
  -6   4  15        0.20        0.04      3.14 o 
  -5   4  15       58.90       33.59     17.85 o 
  -4   4  15        0.01       -0.62      3.46 o 
  -3   4  15        7.76        2.28      4.41 o 
  -2   4  15       15.78        0.36      4.03 o 
  -1   4  15        6.05        2.87      4.70 o 
 -10   5  15        0.49        5.05      8.41 o 
  -9   5  15       46.47       38.53     32.34 o 
  -8   5  15       12.39        7.14      5.86 o 
  -7   5  15       15.94       14.19      5.39 o 
  -6   5  15       36.66       16.70      8.95 o 
  -5   5  15       49.91       33.87     16.38 o 
  -4   5  15       11.69        5.16      4.92 o 
  -3   5  15       21.26        3.22      4.76 o 
  -2   5  15        0.99       -0.06      3.66 o 
  -1   5  15        6.57        4.48      4.17 o 
  -9   6  15       18.28        7.14      9.02 o 
  -8   6  15       43.82       25.16     13.77 o 
  -7   6  15        1.11        2.20      4.24 o 
  -6   6  15       18.62       13.02      5.09 o 
  -5   6  15        8.23       10.91      6.21 o 
  -4   6  15       87.18       74.86     29.22 o 
  -3   6  15       16.39        3.00      4.78 o 
  -2   6  15       19.67       10.85      6.04 o 
  -9   7  15        8.07        5.04      8.31 o 
  -8   7  15       83.92       89.34     15.26 o 
  -7   7  15        3.48        2.52      3.39 o 
  -6   7  15       78.99       90.84      7.72 o 
  -5   7  15       28.65       18.78      5.64 o 
  -4   7  15       61.68       61.11     14.34 o 
  -3   7  15        2.17        0.48      4.55 o 
  -2   7  15        1.23        3.67      3.03 o 
  -8   8  15        7.09        9.14     11.39 o 
  -7   8  15       96.32       98.66     17.20 o 
  -6   8  15        0.01       -2.34      4.50 o 
  -5   8  15       15.73        9.75      5.36 o 
  -4   8  15       17.69       12.33      5.59 o 
  -3   8  15       25.52       20.27      8.34 o 
  -7   9  15       10.05       -1.62      5.71 o 
  -6   9  15        6.36        3.38      3.72 o 
  -5   9  15       17.34       11.87      4.96 o 
  -4   9  15       18.08       19.88      8.22 o 
  -3   9  15        2.65        1.73      4.32 o 
  -6  10  15        1.05        0.66      5.42 o 
  -5  10  15       18.50       11.87      6.19 o 
  -8   0  16       50.72       11.16     17.30 o 
  -6   0  16        2.23        5.87      9.08 o 
  -4   0  16      181.16      215.91     25.12 o 
  -9   1  16       11.05        4.07     10.35 o 
  -8   1  16       50.56       17.83     12.53 o 
  -7   1  16       10.60        4.89      4.62 o 
  -6   1  16        0.86        1.32      5.23 o 
  -5   1  16        4.55       -0.61      4.81 o 
  -4   1  16       16.81        4.78      6.53 o 
  -3   1  16      104.17      139.26     25.88 o 
  -9   2  16      128.93      112.91     18.68 o 
  -8   2  16        1.68        1.59      3.72 o 
  -7   2  16       64.82       28.72     17.24 o 
  -6   2  16       12.23        6.46      6.44 o 
  -5   2  16        0.26        0.71      4.16 o 
  -4   2  16        5.66        1.31      4.25 o 
  -3   2  16       19.78        5.39      5.96 o 
  -8   3  16       55.16       19.83     13.70 o 
  -7   3  16       31.80        9.00      7.73 o 
  -6   3  16        7.95        4.17      5.29 o 
  -5   3  16       11.20        1.57      4.38 o 
  -4   3  16        0.64       -0.41      4.51 o 
  -3   3  16        3.62        1.42      4.78 o 
  -8   4  16       12.12       16.60      8.07 o 
  -7   4  16       28.26        6.69      4.80 o 
  -6   4  16       33.56        7.09      6.52 o 
  -5   4  16       10.06        4.59      4.91 o 
  -4   4  16        6.33        3.19      4.99 o 
  -3   4  16       11.28        4.91      5.80 o 
  -8   5  16        1.67       11.43      8.97 o 
  -7   5  16       28.13       22.86      8.63 o 
  -6   5  16        5.51        2.94      4.86 o 
  -5   5  16       24.85        7.73      6.87 o 
  -4   5  16       11.27        2.79      5.15 o 
  -7   6  16        0.14        5.11      4.53 o 
  -6   6  16        4.30        5.51      4.87 o 
  -5   6  16       16.70       12.68      6.81 o 
                                                 
